# Supplementary material for: A new polymorph of 1-({[1,3-dihy­droxy-2-(hy­droxy­meth­yl)propan-2-yl]iminio}meth­yl)naphthalen-2-olate
Source: Acta Crystallogr E Crystallogr Commun. 2015 Aug 26;71(Pt 9):o686–7. doi: 10.1107/S205698901501539X (PMC4555412; doi:10.1107/S205698901501539X)
Supplement: Supplementary file 1 [file e-71-0o686-sup1.cif]

##############################################################################
#                                                                            #
# This CIF contains the data in a paper accepted for publication in          #
# Acta Crystallographica Section E. It conforms to the requirements of       #
# Notes for Authors for Acta Crystallographica Section E, and has been       #
# peer reviewed under the auspices of the IUCr Commission on Journals.       #
#                                                                            #
# Full details of the Crystallographic Information File format               #
# are given in the paper "The Crystallographic Information File (CIF):       #
# a New Standard Archive File for Crystallography" by S. R. Hall, F. H.      #
# Allen and I. D. Brown [Acta Cryst. (1991), A47, 655-685].                  #
#                                                                            #
# The current version of the core CIF dictionary is obtainable from          #
# ftp://ftp.iucr.org/pub/cif_core.dic.                                       #
#                                                                            #
# Software is freely available for graphical display of the structure(s)     #
# in this CIF. For information consult the CIF software page                 #
# http://www.iucr.org/resources/cif/software.                                #
#                                                                            #
# This file may be used for bona fide research purposes within the           #
# scientific community so long as proper attribution is given to the journal # 
# article from which it was obtained.                                        #
#                                                                            #
##############################################################################
data_I
_audit_creation_method     SHELXL-97
_chemical_name_systematic
;
1-({[1,3-Dihydroxy-2-(hydroxymethyl)propan-2-yl]iminio}methyl)
naphthalen-2-olate
;
_chemical_name_common     ?
_chemical_formula_moiety     'C15 H17 N O4'
_chemical_formula_sum     'C15 H17 N O4'
_chemical_formula_iupac     'C15 H17 N O4'
_chemical_formula_weight     275.30
_chemical_melting_point     ?
_symmetry_cell_setting     monoclinic
_symmetry_space_group_name_H-M     'P 21/c'
_symmetry_space_group_name_Hall     '-P 2ybc '
loop_
    _symmetry_equiv_pos_as_xyz
    'x, y, z'
    '-x, y+1/2, -z+1/2'
    '-x, -y, -z'
    'x, -y-1/2, z-1/2'
_cell_length_a     9.3540(8)
_cell_length_b     10.0280(9)
_cell_length_c     29.036(3)
_cell_angle_alpha     90.00
_cell_angle_beta     91.5590(10)
_cell_angle_gamma     90.00
_cell_volume     2722.6(4)
_cell_formula_units_Z     8
_cell_measurement_reflns_used     3152
_cell_measurement_theta_min     2.469
_cell_measurement_theta_max     25.629
_cell_measurement_temperature     293(2)
_exptl_crystal_description     block
_exptl_crystal_colour     colorless
_exptl_crystal_size_max     0.49
_exptl_crystal_size_mid     0.45
_exptl_crystal_size_min     0.44
_exptl_crystal_density_diffrn     1.343
_exptl_crystal_density_meas     ?
_exptl_crystal_density_method     'not measured'
_exptl_crystal_F_000     1168
_exptl_absorpt_coefficient_mu     0.098
_exptl_absorpt_correction_type     multi-scan
_exptl_absorpt_process_details
;
(SADABS; Bruker, 2002)
;
_exptl_absorpt_correction_T_min     0.9537
_exptl_absorpt_correction_T_max     0.9582
_exptl_special_details     ?
_diffrn_ambient_temperature     293(2)
_diffrn_radiation_type     MoK\a
_diffrn_radiation_wavelength     0.71073
_diffrn_radiation_source     'fine-focus sealed tube'
_diffrn_radiation_monochromator     graphite
_diffrn_measurement_device_type     'Bruker SMART CCD area-detector'
_diffrn_measurement_method     '\f and \w scans'
_diffrn_detector_area_resol_mean     ?
_diffrn_reflns_number     13224
_diffrn_reflns_av_R_equivalents     0.0430
_diffrn_reflns_av_sigmaI/netI     0.0504
_diffrn_reflns_theta_min     2.47
_diffrn_reflns_theta_max     25.01
_diffrn_reflns_theta_full     25.01
_diffrn_measured_fraction_theta_max     0.994
_diffrn_measured_fraction_theta_full     0.994
_diffrn_reflns_limit_h_min     -11
_diffrn_reflns_limit_h_max     11
_diffrn_reflns_limit_k_min     -10
_diffrn_reflns_limit_k_max     11
_diffrn_reflns_limit_l_min     -34
_diffrn_reflns_limit_l_max     24
_diffrn_standards_number     ?
_diffrn_standards_interval_count     ?
_diffrn_standards_interval_time     ?
_diffrn_standards_decay_%     ?
_refine_special_details
;
Refinement of <i>F</i>^2^ against ALL reflections. The weighted <i>R</i>-factor
<i>wR</i> and goodness of fit <i>S</i> are based on <i>F</i>^2^, conventional
<i>R</i>-factors <i>R</i> are based on <i>F</i>, with <i>F</i> set to zero for
negative <i>F</i>^2^. The threshold expression of <i>F</i>^2^ >
\s(<i>F</i>^2^) is used only for calculating <i>R</i>-factors(gt) <i>etc</i>.
and is not relevant to the choice of reflections for refinement.
<i>R</i>-factors based on <i>F</i>^2^ are statistically about twice as large
as those based on <i>F</i>, and <i>R</i>- factors based on ALL data will be
even larger.
;
_reflns_number_total     4775
_reflns_number_gt     2778
_reflns_threshold_expression     'I>2\s(I)'
_refine_ls_structure_factor_coef     Fsqd
_refine_ls_matrix_type     full
_refine_ls_R_factor_all     0.1028
_refine_ls_R_factor_gt     0.0518
_refine_ls_wR_factor_gt     0.1156
_refine_ls_wR_factor_ref     0.1367
_refine_ls_goodness_of_fit_ref     1.048
_refine_ls_restrained_S_all     1.048
_refine_ls_number_reflns     4775
_refine_ls_number_parameters     368
_refine_ls_number_restraints     0
_refine_ls_hydrogen_treatment     constr
_refine_ls_weighting_scheme     calc
_refine_ls_weighting_details
         'calc w=1/[\s^2^(Fo^2^)+(0.0453P)^2^+1.3323P] where P=(Fo^2^+2Fc^2^)/3'
_atom_sites_solution_hydrogens     geom
_atom_sites_solution_primary     direct
_atom_sites_solution_secondary     difmap
_refine_ls_shift/su_max     0.000
_refine_ls_shift/su_mean     0.000
_refine_diff_density_max     0.370
_refine_diff_density_min     -0.195
_refine_ls_extinction_method     SHELXL
_refine_ls_extinction_coef     0.0078(7)
_refine_ls_extinction_expression
                                  'Fc^*^=kFc[1+0.001xFc^2^\l^3^/sin(2\q)]^-1/4^'
loop_
    _atom_type_symbol
    _atom_type_description
    _atom_type_scat_dispersion_real
    _atom_type_scat_dispersion_imag
    _atom_type_scat_source
    'C' 'C' 0.0033 0.0016
                         'International Tables Vol C Tables 4.2.6.8 and 6.1.1.4'
    'H' 'H' 0.0000 0.0000
                         'International Tables Vol C Tables 4.2.6.8 and 6.1.1.4'
    'N' 'N' 0.0061 0.0033
                         'International Tables Vol C Tables 4.2.6.8 and 6.1.1.4'
    'O' 'O' 0.0106 0.0060
                         'International Tables Vol C Tables 4.2.6.8 and 6.1.1.4'
_computing_data_collection
;
SMART (Bruker, 2002)
;
_computing_cell_refinement
;
SAINT (Bruker, 2002)
;
_computing_data_reduction
;
SAINT (Bruker, 2002)
;
_computing_structure_solution
;
SHELXS97 (Sheldrick, 2008)
;
_computing_structure_refinement
;
SHELXL97 (Sheldrick, 2008)
;
_computing_molecular_graphics
;
SHELXTL (Sheldrick, 2008) and PLATON (Spek, 2009)
;
_computing_publication_material
;
SHELXTL (Sheldrick, 2008)
;
loop_
    _atom_site_type_symbol
    _atom_site_label
    _atom_site_fract_x
    _atom_site_fract_y
    _atom_site_fract_z
    _atom_site_U_iso_or_equiv
    _atom_site_adp_type
    _atom_site_calc_flag
    _atom_site_refinement_flags
    _atom_site_occupancy
    _atom_site_symmetry_multiplicity
    _atom_site_disorder_assembly
    _atom_site_disorder_group
    N N1 0.4266(2) 0.5340(2) 0.65750(7) 0.0368(5) Uani d . 1 1 . .
    H H1 0.3778 0.4957 0.6784 0.044 Uiso calc R 1 1 . .
    N N2 0.9319(2) 0.9508(2) 0.67169(7) 0.0368(5) Uani d . 1 1 . .
    H H2 0.8792 0.9830 0.6928 0.044 Uiso calc R 1 1 . .
    O O1 0.80392(19) 0.5859(2) 0.68816(8) 0.0621(6) Uani d . 1 1 . .
    H H1C 0.8582 0.5347 0.7020 0.093 Uiso calc R 1 1 . .
    O O2 0.49270(19) 0.54635(19) 0.74996(6) 0.0468(5) Uani d . 1 1 . .
    H H2C 0.4247 0.5638 0.7662 0.070 Uiso calc R 1 1 . .
    O O3 0.4541(2) 0.8049(2) 0.63099(6) 0.0501(5) Uani d . 1 1 . .
    H H3 0.4281 0.8446 0.6540 0.075 Uiso calc R 1 1 . .
    O O4 0.20984(19) 0.3874(2) 0.67796(6) 0.0510(5) Uani d . 1 1 . .
    O O5 0.9988(2) 0.93735(19) 0.76456(6) 0.0470(5) Uani d . 1 1 . .
    H H5 0.9340 0.9140 0.7812 0.071 Uiso calc R 1 1 . .
    O O6 1.31332(18) 0.91941(18) 0.70090(7) 0.0493(5) Uani d . 1 1 . .
    H H6 1.3611 0.9706 0.7171 0.074 Uiso calc R 1 1 . .
    O O7 1.1405(2) 0.7931(2) 0.61213(6) 0.0560(6) Uani d . 1 1 . .
    H H7 1.2275 0.7836 0.6111 0.084 Uiso calc R 1 1 . .
    O O8 0.71162(19) 1.0887(2) 0.69349(7) 0.0553(6) Uani d . 1 1 . .
    C C1 0.6809(3) 0.5160(3) 0.67280(9) 0.0414(7) Uani d . 1 1 . .
    H H1A 0.6645 0.4406 0.6929 0.050 Uiso calc R 1 1 . .
    H H1B 0.6943 0.4826 0.6419 0.050 Uiso calc R 1 1 . .
    C C2 0.5234(3) 0.6581(3) 0.72181(8) 0.0409(7) Uani d . 1 1 . .
    H H2A 0.6065 0.7050 0.7343 0.049 Uiso calc R 1 1 . .
    H H2B 0.4430 0.7193 0.7212 0.049 Uiso calc R 1 1 . .
    C C3 0.5793(3) 0.7303(3) 0.64202(9) 0.0401(7) Uani d . 1 1 . .
    H H3A 0.6485 0.7884 0.6573 0.048 Uiso calc R 1 1 . .
    H H3B 0.6206 0.6993 0.6137 0.048 Uiso calc R 1 1 . .
    C C4 0.5521(2) 0.6100(3) 0.67308(8) 0.0327(6) Uani d . 1 1 . .
    C C5 0.3813(3) 0.5185(3) 0.61482(9) 0.0352(6) Uani d . 1 1 . .
    H H5A 0.4329 0.5604 0.5920 0.042 Uiso calc R 1 1 . .
    C C6 0.2609(2) 0.4436(2) 0.60076(9) 0.0341(6) Uani d . 1 1 . .
    C C7 0.1775(3) 0.3805(3) 0.63474(10) 0.0403(7) Uani d . 1 1 . .
    C C8 0.0531(3) 0.3070(3) 0.61916(11) 0.0558(8) Uani d . 1 1 . .
    H H8A -0.0056 0.2676 0.6406 0.067 Uiso calc R 1 1 . .
    C C9 0.0206(3) 0.2948(3) 0.57391(12) 0.0593(9) Uani d . 1 1 . .
    H H9 -0.0601 0.2458 0.5652 0.071 Uiso calc R 1 1 . .
    C C10 0.1033(3) 0.3528(3) 0.53867(10) 0.0465(7) Uani d . 1 1 . .
    C C11 0.2235(3) 0.4311(3) 0.55185(9) 0.0386(6) Uani d . 1 1 . .
    C C12 0.2988(3) 0.4917(3) 0.51637(9) 0.0521(8) Uani d . 1 1 . .
    H H12 0.3777 0.5446 0.5239 0.063 Uiso calc R 1 1 . .
    C C13 0.2595(3) 0.4752(4) 0.47095(11) 0.0626(9) Uani d . 1 1 . .
    H H13 0.3120 0.5169 0.4483 0.075 Uiso calc R 1 1 . .
    C C14 0.1425(4) 0.3972(3) 0.45827(12) 0.0653(9) Uani d . 1 1 . .
    H H14 0.1170 0.3856 0.4274 0.078 Uiso calc R 1 1 . .
    C C15 0.0658(3) 0.3381(3) 0.49156(12) 0.0584(9) Uani d . 1 1 . .
    H H15 -0.0134 0.2867 0.4831 0.070 Uiso calc R 1 1 . .
    C C16 1.0373(3) 0.8292(3) 0.73559(9) 0.0427(7) Uani d . 1 1 . .
    H H16A 0.9611 0.7635 0.7346 0.051 Uiso calc R 1 1 . .
    H H16B 1.1231 0.7866 0.7480 0.051 Uiso calc R 1 1 . .
    C C17 1.1832(2) 0.9830(3) 0.68673(9) 0.0389(7) Uani d . 1 1 . .
    H H17A 1.1919 1.0195 0.6560 0.047 Uiso calc R 1 1 . .
    H H17B 1.1621 1.0556 0.7076 0.047 Uiso calc R 1 1 . .
    C C18 1.0944(3) 0.7591(3) 0.65660(9) 0.0421(7) Uani d . 1 1 . .
    H H18A 1.1673 0.7048 0.6718 0.051 Uiso calc R 1 1 . .
    H H18B 1.0083 0.7056 0.6535 0.051 Uiso calc R 1 1 . .
    C C19 1.0635(2) 0.8799(3) 0.68711(8) 0.0340(6) Uani d . 1 1 . .
    C C20 0.8883(3) 0.9693(3) 0.62907(8) 0.0343(6) Uani d . 1 1 . .
    H H20 0.9424 0.9323 0.6059 0.041 Uiso calc R 1 1 . .
    C C21 0.7644(2) 1.0416(2) 0.61581(8) 0.0332(6) Uani d . 1 1 . .
    C C22 0.6788(3) 1.0992(3) 0.65039(10) 0.0399(7) Uani d . 1 1 . .
    C C23 0.5528(3) 1.1703(3) 0.63563(11) 0.0544(8) Uani d . 1 1 . .
    H H23 0.4930 1.2061 0.6575 0.065 Uiso calc R 1 1 . .
    C C24 0.5195(3) 1.1862(3) 0.59069(12) 0.0601(9) Uani d . 1 1 . .
    H H24 0.4369 1.2330 0.5825 0.072 Uiso calc R 1 1 . .
    C C25 0.6046(3) 1.1347(3) 0.55519(10) 0.0468(7) Uani d . 1 1 . .
    C C26 0.7267(3) 1.0578(3) 0.56717(9) 0.0379(6) Uani d . 1 1 . .
    C C27 0.8045(3) 1.0038(3) 0.53105(9) 0.0499(8) Uani d . 1 1 . .
    H H27 0.8845 0.9517 0.5379 0.060 Uiso calc R 1 1 . .
    C C28 0.7657(4) 1.0257(4) 0.48594(10) 0.0666(10) Uani d . 1 1 . .
    H H28 0.8193 0.9881 0.4627 0.080 Uiso calc R 1 1 . .
    C C29 0.6471(4) 1.1036(4) 0.47439(12) 0.0718(11) Uani d . 1 1 . .
    H H29 0.6221 1.1195 0.4437 0.086 Uiso calc R 1 1 . .
    C C30 0.5683(4) 1.1560(3) 0.50842(12) 0.0660(10) Uani d . 1 1 . .
    H H30 0.4883 1.2072 0.5007 0.079 Uiso calc R 1 1 . .
loop_
    _atom_site_aniso_label
    _atom_site_aniso_U_11
    _atom_site_aniso_U_22
    _atom_site_aniso_U_33
    _atom_site_aniso_U_12
    _atom_site_aniso_U_13
    _atom_site_aniso_U_23
    N1 0.0296(11) 0.0475(14) 0.0333(13) -0.0042(10) 0.0018(9) 0.0056(10)
    N2 0.0278(11) 0.0511(14) 0.0316(12) 0.0033(10) 0.0016(9) -0.0024(10)
    O1 0.0331(11) 0.0564(14) 0.0959(18) -0.0041(10) -0.0162(11) 0.0145(12)
    O2 0.0380(11) 0.0629(13) 0.0397(11) 0.0065(9) 0.0037(8) 0.0169(10)
    O3 0.0546(12) 0.0534(13) 0.0419(11) 0.0079(10) -0.0087(9) 0.0062(10)
    O4 0.0441(11) 0.0665(14) 0.0426(12) -0.0097(10) 0.0063(9) 0.0055(10)
    O5 0.0437(11) 0.0620(13) 0.0356(11) -0.0067(10) 0.0048(8) -0.0086(10)
    O6 0.0334(10) 0.0512(13) 0.0626(14) 0.0027(9) -0.0113(9) -0.0158(10)
    O7 0.0493(12) 0.0768(15) 0.0420(12) 0.0052(12) 0.0060(9) -0.0067(11)
    O8 0.0439(12) 0.0816(16) 0.0407(12) 0.0112(11) 0.0049(9) -0.0078(11)
    C1 0.0322(15) 0.0486(18) 0.0434(16) -0.0010(13) 0.0009(12) 0.0029(13)
    C2 0.0423(15) 0.0474(17) 0.0329(15) 0.0007(13) -0.0015(12) 0.0015(13)
    C3 0.0341(14) 0.0450(17) 0.0411(16) -0.0004(13) -0.0006(12) 0.0030(13)
    C4 0.0270(13) 0.0352(15) 0.0357(15) -0.0040(11) -0.0013(11) 0.0055(12)
    C5 0.0322(14) 0.0388(16) 0.0346(15) 0.0034(12) 0.0036(11) 0.0015(12)
    C6 0.0280(13) 0.0326(15) 0.0415(16) 0.0011(11) -0.0002(11) -0.0022(12)
    C7 0.0343(15) 0.0380(16) 0.0486(18) 0.0026(12) 0.0038(13) 0.0031(13)
    C8 0.0478(18) 0.055(2) 0.064(2) -0.0175(15) 0.0032(16) 0.0070(17)
    C9 0.0485(18) 0.051(2) 0.078(3) -0.0189(15) -0.0109(17) -0.0016(18)
    C10 0.0438(17) 0.0383(17) 0.057(2) 0.0016(14) -0.0068(14) -0.0080(14)
    C11 0.0339(14) 0.0388(16) 0.0429(16) 0.0079(13) -0.0013(12) -0.0037(13)
    C12 0.0437(17) 0.070(2) 0.0425(18) -0.0051(15) -0.0020(14) -0.0053(16)
    C13 0.061(2) 0.083(3) 0.0440(19) 0.0016(19) -0.0021(16) -0.0041(18)
    C14 0.073(2) 0.074(2) 0.047(2) 0.013(2) -0.0115(18) -0.0167(18)
    C15 0.059(2) 0.050(2) 0.065(2) 0.0017(16) -0.0177(17) -0.0164(17)
    C16 0.0406(15) 0.0502(18) 0.0372(16) -0.0016(14) 0.0004(12) 0.0007(14)
    C17 0.0316(14) 0.0442(17) 0.0409(16) 0.0006(12) -0.0007(12) -0.0027(13)
    C18 0.0390(15) 0.0477(18) 0.0397(17) 0.0002(13) 0.0001(12) -0.0054(13)
    C19 0.0274(13) 0.0444(16) 0.0299(14) 0.0012(12) -0.0031(11) -0.0012(12)
    C20 0.0313(14) 0.0426(16) 0.0291(14) -0.0034(12) 0.0022(11) -0.0030(12)
    C21 0.0271(13) 0.0342(15) 0.0381(15) -0.0039(11) -0.0024(11) 0.0023(12)
    C22 0.0313(14) 0.0414(17) 0.0470(18) -0.0006(12) 0.0020(12) -0.0042(13)
    C23 0.0475(18) 0.0482(19) 0.067(2) 0.0123(15) 0.0002(16) -0.0088(16)
    C24 0.0533(19) 0.0450(19) 0.081(3) 0.0147(15) -0.0151(18) 0.0043(17)
    C25 0.0475(17) 0.0376(17) 0.0546(19) -0.0048(14) -0.0116(14) 0.0112(14)
    C26 0.0382(15) 0.0371(16) 0.0380(16) -0.0084(13) -0.0059(12) 0.0049(13)
    C27 0.0432(17) 0.066(2) 0.0402(17) -0.0057(15) -0.0022(14) 0.0035(15)
    C28 0.068(2) 0.094(3) 0.0384(18) -0.017(2) -0.0031(16) 0.0068(18)
    C29 0.080(3) 0.089(3) 0.046(2) -0.026(2) -0.0203(19) 0.028(2)
    C30 0.065(2) 0.061(2) 0.070(2) -0.0049(18) -0.0240(19) 0.0281(19)
_geom_special_details
;
All e.s.d.'s (except the e.s.d. in the dihedral angle between two l.s. planes)
are estimated using the full covariance matrix. The cell e.s.d.'s are taken
into account individually in the estimation of e.s.d.'s in distances, angles
and torsion angles; correlations between e.s.d.'s in cell parameters are only
used when they are defined by crystal symmetry. An approximate (isotropic)
treatment of cell e.s.d.'s is used for estimating e.s.d.'s involving l.s.
planes.
;
loop_
    _geom_bond_atom_site_label_1
    _geom_bond_atom_site_label_2
    _geom_bond_site_symmetry_2
    _geom_bond_distance
    _geom_bond_publ_flag
    N1 C5 . 1.308(3) ?
    N1 C4 . 1.461(3) ?
    N1 H1 . 0.8600 ?
    N2 C20 . 1.306(3) ?
    N2 C19 . 1.480(3) ?
    N2 H2 . 0.8600 ?
    O1 C1 . 1.409(3) ?
    O1 H1C . 0.8200 ?
    O2 C2 . 1.421(3) ?
    O2 H2C . 0.8200 ?
    O3 C3 . 1.419(3) ?
    O3 H3 . 0.8200 ?
    O4 C7 . 1.285(3) ?
    O5 C16 . 1.425(3) ?
    O5 H5 . 0.8200 ?
    O6 C17 . 1.425(3) ?
    O6 H6 . 0.8200 ?
    O7 C18 . 1.414(3) ?
    O7 H7 . 0.8200 ?
    O8 C22 . 1.285(3) ?
    C1 C4 . 1.530(3) ?
    C1 H1A . 0.9700 ?
    C1 H1B . 0.9700 ?
    C2 C4 . 1.526(3) ?
    C2 H2A . 0.9700 ?
    C2 H2B . 0.9700 ?
    C3 C4 . 1.532(3) ?
    C3 H3A . 0.9700 ?
    C3 H3B . 0.9700 ?
    C5 C6 . 1.405(3) ?
    C5 H5A . 0.9300 ?
    C6 C7 . 1.423(3) ?
    C6 C11 . 1.459(3) ?
    C7 C8 . 1.440(4) ?
    C8 C9 . 1.346(4) ?
    C8 H8A . 0.9300 ?
    C9 C10 . 1.424(4) ?
    C9 H9 . 0.9300 ?
    C10 C15 . 1.411(4) ?
    C10 C11 . 1.415(4) ?
    C11 C12 . 1.402(4) ?
    C12 C13 . 1.369(4) ?
    C12 H12 . 0.9300 ?
    C13 C14 . 1.387(4) ?
    C13 H13 . 0.9300 ?
    C14 C15 . 1.356(4) ?
    C14 H14 . 0.9300 ?
    C15 H15 . 0.9300 ?
    C16 C19 . 1.523(3) ?
    C16 H16A . 0.9700 ?
    C16 H16B . 0.9700 ?
    C17 C19 . 1.525(3) ?
    C17 H17A . 0.9700 ?
    C17 H17B . 0.9700 ?
    C18 C19 . 1.532(3) ?
    C18 H18A . 0.9700 ?
    C18 H18B . 0.9700 ?
    C20 C21 . 1.412(3) ?
    C20 H20 . 0.9300 ?
    C21 C22 . 1.423(3) ?
    C21 C26 . 1.455(3) ?
    C22 C23 . 1.433(4) ?
    C23 C24 . 1.343(4) ?
    C23 H23 . 0.9300 ?
    C24 C25 . 1.417(4) ?
    C24 H24 . 0.9300 ?
    C25 C30 . 1.407(4) ?
    C25 C26 . 1.414(4) ?
    C26 C27 . 1.401(4) ?
    C27 C28 . 1.367(4) ?
    C27 H27 . 0.9300 ?
    C28 C29 . 1.391(5) ?
    C28 H28 . 0.9300 ?
    C29 C30 . 1.355(5) ?
    C29 H29 . 0.9300 ?
    C30 H30 . 0.9300 ?
loop_
    _geom_angle_atom_site_label_1
    _geom_angle_atom_site_label_2
    _geom_angle_atom_site_label_3
    _geom_angle_site_symmetry_1
    _geom_angle_site_symmetry_3
    _geom_angle
    _geom_angle_publ_flag
    C5 N1 C4 . . 126.3(2) ?
    C5 N1 H1 . . 116.9 ?
    C4 N1 H1 . . 116.9 ?
    C20 N2 C19 . . 126.2(2) ?
    C20 N2 H2 . . 116.9 ?
    C19 N2 H2 . . 116.9 ?
    C1 O1 H1C . . 109.5 ?
    C2 O2 H2C . . 109.5 ?
    C3 O3 H3 . . 109.5 ?
    C16 O5 H5 . . 109.5 ?
    C17 O6 H6 . . 109.5 ?
    C18 O7 H7 . . 109.5 ?
    O1 C1 C4 . . 109.2(2) ?
    O1 C1 H1A . . 109.8 ?
    C4 C1 H1A . . 109.8 ?
    O1 C1 H1B . . 109.8 ?
    C4 C1 H1B . . 109.8 ?
    H1A C1 H1B . . 108.3 ?
    O2 C2 C4 . . 109.1(2) ?
    O2 C2 H2A . . 109.9 ?
    C4 C2 H2A . . 109.9 ?
    O2 C2 H2B . . 109.9 ?
    C4 C2 H2B . . 109.9 ?
    H2A C2 H2B . . 108.3 ?
    O3 C3 C4 . . 113.5(2) ?
    O3 C3 H3A . . 108.9 ?
    C4 C3 H3A . . 108.9 ?
    O3 C3 H3B . . 108.9 ?
    C4 C3 H3B . . 108.9 ?
    H3A C3 H3B . . 107.7 ?
    N1 C4 C2 . . 106.98(19) ?
    N1 C4 C1 . . 107.7(2) ?
    C2 C4 C1 . . 111.0(2) ?
    N1 C4 C3 . . 111.9(2) ?
    C2 C4 C3 . . 109.5(2) ?
    C1 C4 C3 . . 109.8(2) ?
    N1 C5 C6 . . 125.1(2) ?
    N1 C5 H5A . . 117.5 ?
    C6 C5 H5A . . 117.5 ?
    C5 C6 C7 . . 119.1(2) ?
    C5 C6 C11 . . 119.9(2) ?
    C7 C6 C11 . . 121.0(2) ?
    O4 C7 C6 . . 122.3(2) ?
    O4 C7 C8 . . 120.1(2) ?
    C6 C7 C8 . . 117.6(3) ?
    C9 C8 C7 . . 120.8(3) ?
    C9 C8 H8A . . 119.6 ?
    C7 C8 H8A . . 119.6 ?
    C8 C9 C10 . . 123.5(3) ?
    C8 C9 H9 . . 118.2 ?
    C10 C9 H9 . . 118.2 ?
    C15 C10 C11 . . 119.7(3) ?
    C15 C10 C9 . . 121.9(3) ?
    C11 C10 C9 . . 118.4(3) ?
    C12 C11 C10 . . 116.9(3) ?
    C12 C11 C6 . . 124.4(2) ?
    C10 C11 C6 . . 118.6(2) ?
    C13 C12 C11 . . 121.9(3) ?
    C13 C12 H12 . . 119.1 ?
    C11 C12 H12 . . 119.1 ?
    C12 C13 C14 . . 120.8(3) ?
    C12 C13 H13 . . 119.6 ?
    C14 C13 H13 . . 119.6 ?
    C15 C14 C13 . . 119.1(3) ?
    C15 C14 H14 . . 120.4 ?
    C13 C14 H14 . . 120.4 ?
    C14 C15 C10 . . 121.5(3) ?
    C14 C15 H15 . . 119.2 ?
    C10 C15 H15 . . 119.2 ?
    O5 C16 C19 . . 110.0(2) ?
    O5 C16 H16A . . 109.7 ?
    C19 C16 H16A . . 109.7 ?
    O5 C16 H16B . . 109.7 ?
    C19 C16 H16B . . 109.7 ?
    H16A C16 H16B . . 108.2 ?
    O6 C17 C19 . . 108.4(2) ?
    O6 C17 H17A . . 110.0 ?
    C19 C17 H17A . . 110.0 ?
    O6 C17 H17B . . 110.0 ?
    C19 C17 H17B . . 110.0 ?
    H17A C17 H17B . . 108.4 ?
    O7 C18 C19 . . 113.9(2) ?
    O7 C18 H18A . . 108.8 ?
    C19 C18 H18A . . 108.8 ?
    O7 C18 H18B . . 108.8 ?
    C19 C18 H18B . . 108.8 ?
    H18A C18 H18B . . 107.7 ?
    N2 C19 C16 . . 106.65(19) ?
    N2 C19 C17 . . 106.0(2) ?
    C16 C19 C17 . . 111.7(2) ?
    N2 C19 C18 . . 111.9(2) ?
    C16 C19 C18 . . 107.9(2) ?
    C17 C19 C18 . . 112.5(2) ?
    N2 C20 C21 . . 124.3(2) ?
    N2 C20 H20 . . 117.8 ?
    C21 C20 H20 . . 117.8 ?
    C20 C21 C22 . . 119.3(2) ?
    C20 C21 C26 . . 119.8(2) ?
    C22 C21 C26 . . 120.9(2) ?
    O8 C22 C21 . . 122.0(2) ?
    O8 C22 C23 . . 120.3(2) ?
    C21 C22 C23 . . 117.7(3) ?
    C24 C23 C22 . . 121.1(3) ?
    C24 C23 H23 . . 119.5 ?
    C22 C23 H23 . . 119.5 ?
    C23 C24 C25 . . 123.0(3) ?
    C23 C24 H24 . . 118.5 ?
    C25 C24 H24 . . 118.5 ?
    C30 C25 C26 . . 119.5(3) ?
    C30 C25 C24 . . 121.4(3) ?
    C26 C25 C24 . . 119.1(3) ?
    C27 C26 C25 . . 117.3(3) ?
    C27 C26 C21 . . 124.5(2) ?
    C25 C26 C21 . . 118.2(2) ?
    C28 C27 C26 . . 121.7(3) ?
    C28 C27 H27 . . 119.2 ?
    C26 C27 H27 . . 119.2 ?
    C27 C28 C29 . . 120.7(3) ?
    C27 C28 H28 . . 119.7 ?
    C29 C28 H28 . . 119.7 ?
    C30 C29 C28 . . 119.2(3) ?
    C30 C29 H29 . . 120.4 ?
    C28 C29 H29 . . 120.4 ?
    C29 C30 C25 . . 121.6(3) ?
    C29 C30 H30 . . 119.2 ?
    C25 C30 H30 . . 119.2 ?
loop_
    _geom_torsion_atom_site_label_1
    _geom_torsion_atom_site_label_2
    _geom_torsion_atom_site_label_3
    _geom_torsion_atom_site_label_4
    _geom_torsion_site_symmetry_1
    _geom_torsion_site_symmetry_2
    _geom_torsion_site_symmetry_3
    _geom_torsion_site_symmetry_4
    _geom_torsion
    _geom_torsion_publ_flag
    C5 N1 C4 C2 . . . . 152.3(2) ?
    C5 N1 C4 C1 . . . . -88.3(3) ?
    C5 N1 C4 C3 . . . . 32.4(3) ?
    O2 C2 C4 N1 . . . . 56.2(3) ?
    O2 C2 C4 C1 . . . . -60.9(3) ?
    O2 C2 C4 C3 . . . . 177.73(19) ?
    O1 C1 C4 N1 . . . . -179.4(2) ?
    O1 C1 C4 C2 . . . . -62.6(3) ?
    O1 C1 C4 C3 . . . . 58.5(3) ?
    O3 C3 C4 N1 . . . . 45.6(3) ?
    O3 C3 C4 C2 . . . . -72.8(3) ?
    O3 C3 C4 C1 . . . . 165.1(2) ?
    C4 N1 C5 C6 . . . . 179.3(2) ?
    N1 C5 C6 C7 . . . . 1.3(4) ?
    N1 C5 C6 C11 . . . . -178.4(2) ?
    C5 C6 C7 O4 . . . . -1.3(4) ?
    C11 C6 C7 O4 . . . . 178.4(2) ?
    C5 C6 C7 C8 . . . . 178.6(2) ?
    C11 C6 C7 C8 . . . . -1.6(4) ?
    O4 C7 C8 C9 . . . . -177.6(3) ?
    C6 C7 C8 C9 . . . . 2.5(4) ?
    C7 C8 C9 C10 . . . . -0.7(5) ?
    C8 C9 C10 C15 . . . . -179.8(3) ?
    C8 C9 C10 C11 . . . . -2.0(5) ?
    C15 C10 C11 C12 . . . . 0.6(4) ?
    C9 C10 C11 C12 . . . . -177.2(3) ?
    C15 C10 C11 C6 . . . . -179.4(2) ?
    C9 C10 C11 C6 . . . . 2.8(4) ?
    C5 C6 C11 C12 . . . . -1.2(4) ?
    C7 C6 C11 C12 . . . . 179.0(3) ?
    C5 C6 C11 C10 . . . . 178.7(2) ?
    C7 C6 C11 C10 . . . . -1.0(4) ?
    C10 C11 C12 C13 . . . . -0.7(4) ?
    C6 C11 C12 C13 . . . . 179.3(3) ?
    C11 C12 C13 C14 . . . . 0.0(5) ?
    C12 C13 C14 C15 . . . . 0.7(5) ?
    C13 C14 C15 C10 . . . . -0.8(5) ?
    C11 C10 C15 C14 . . . . 0.1(4) ?
    C9 C10 C15 C14 . . . . 177.9(3) ?
    C20 N2 C19 C16 . . . . -154.9(2) ?
    C20 N2 C19 C17 . . . . 85.9(3) ?
    C20 N2 C19 C18 . . . . -37.1(3) ?
    O5 C16 C19 N2 . . . . -55.8(3) ?
    O5 C16 C19 C17 . . . . 59.7(3) ?
    O5 C16 C19 C18 . . . . -176.2(2) ?
    O6 C17 C19 N2 . . . . -179.39(19) ?
    O6 C17 C19 C16 . . . . 64.8(3) ?
    O6 C17 C19 C18 . . . . -56.8(3) ?
    O7 C18 C19 N2 . . . . 71.4(3) ?
    O7 C18 C19 C16 . . . . -171.6(2) ?
    O7 C18 C19 C17 . . . . -47.9(3) ?
    C19 N2 C20 C21 . . . . -177.7(2) ?
    N2 C20 C21 C22 . . . . -0.2(4) ?
    N2 C20 C21 C26 . . . . 179.0(2) ?
    C20 C21 C22 O8 . . . . 0.8(4) ?
    C26 C21 C22 O8 . . . . -178.4(2) ?
    C20 C21 C22 C23 . . . . -179.1(2) ?
    C26 C21 C22 C23 . . . . 1.6(4) ?
    O8 C22 C23 C24 . . . . 177.6(3) ?
    C21 C22 C23 C24 . . . . -2.4(4) ?
    C22 C23 C24 C25 . . . . 0.1(5) ?
    C23 C24 C25 C30 . . . . -178.5(3) ?
    C23 C24 C25 C26 . . . . 3.0(5) ?
    C30 C25 C26 C27 . . . . -1.3(4) ?
    C24 C25 C26 C27 . . . . 177.2(3) ?
    C30 C25 C26 C21 . . . . 177.8(2) ?
    C24 C25 C26 C21 . . . . -3.6(4) ?
    C20 C21 C26 C27 . . . . 1.2(4) ?
    C22 C21 C26 C27 . . . . -179.6(3) ?
    C20 C21 C26 C25 . . . . -177.9(2) ?
    C22 C21 C26 C25 . . . . 1.4(4) ?
    C25 C26 C27 C28 . . . . 0.9(4) ?
    C21 C26 C27 C28 . . . . -178.2(3) ?
    C26 C27 C28 C29 . . . . 0.3(5) ?
    C27 C28 C29 C30 . . . . -1.1(5) ?
    C28 C29 C30 C25 . . . . 0.7(5) ?
    C26 C25 C30 C29 . . . . 0.5(5) ?
    C24 C25 C30 C29 . . . . -178.0(3) ?
loop_
    _geom_hbond_atom_site_label_D
    _geom_hbond_atom_site_label_H
    _geom_hbond_atom_site_label_A
    _geom_hbond_site_symmetry_A
    _geom_hbond_distance_DH
    _geom_hbond_distance_HA
    _geom_hbond_distance_DA
    _geom_hbond_angle_DHA
    _geom_hbond_publ_flag
    N1 H1 O4 1_555 0.86 1.91 2.587(3) 135 yes
    N2 H2 O8 1_555 0.86 1.89 2.575(2) 135 yes
    O1 H1C O5 2_746 0.82 1.90 2.715(3) 172 yes
    O2 H2C O8 2_646 0.82 1.77 2.589(3) 173 yes
    O3 H3 O6 1_455 0.82 1.91 2.706(3) 163 yes
    O5 H5 O4 2_656 0.82 1.84 2.650(2) 171 yes
    O6 H6 O2 2_756 0.82 1.81 2.609(2) 163 yes
    O7 H7 O3 1_655 0.82 2.19 2.972(2) 159 yes
data_New_Global_Publ_Block
_journal_date_recd_electronic     2015-07-19
_journal_date_accepted     2015-08-18
_journal_name_full     'Acta Crystallographica, Section E'
_journal_year     2015
_journal_volume     71
_journal_issue      9
_journal_page_first     o686
_journal_page_last     o687
_journal_paper_category     HO
_journal_paper_doi     10.1107/S205698901501539X
_journal_coeditor_code     LH5776
_publ_contact_author_name     'Ruitao Zhu'
_publ_contact_author_address
;
Department of Chemistry
Taiyuan Normal University
Taiyuan 030031
People's Republic of China
;
_publ_contact_author_email     'ruitaozhu@126.com'
_publ_contact_author_fax     '+86 351 2275129'
_publ_contact_author_phone     '+86 351 2275129'
_publ_section_title
;\
A new polymorph of
1-({[1,3-Dihydroxy-2-(hydroxymethyl)propan-2-yl]iminio}methyl)naphthalen-2-\
olate
;
_publ_section_title_footnote     .
loop_
    _publ_author_name
    _publ_author_footnote
    _publ_author_address
    'Guo, Ailing' .
;
School of Chinese Materia Medica,
Shanxi University of Traditional Chinese Medicine
Taiyuan 030024,
People's Republic of China
;
    'Zhang, Shurong' .
;
School of Chinese Materia Medica,
Shanxi University of Traditional Chinese Medicine
Taiyuan 030024,
People's Republic of China
;
    'Wang, Kun' .
;
School of Chinese Materia Medica,
Shanxi University of Traditional Chinese Medicine
Taiyuan 030024,
People's Republic of China
;
    'Zhu, Ruitao' .
;
Department of Chemistry
Taiyuan Normal University
Taiyuan 030031
People's Republic of China
;
