# Supplementary material for: A new polymorph of 1-({[1,3-dihy­droxy-2-(hy­droxy­meth­yl)propan-2-yl]iminio}meth­yl)naphthalen-2-olate
Source: Acta Crystallogr E Crystallogr Commun. 2015 Aug 26;71(Pt 9):o686–7. doi: 10.1107/S205698901501539X (PMC4555412; doi:10.1107/S205698901501539X)
Supplement: Supplementary file 2 [file e-71-0o686-Isup2.hkl]

# 
# h,k,l, Fc-squared, Fo-squared, sigma(Fo-squared) and status flag 
# 
data_I
_shelx_title ' 150414f in P2(1)/c' 
_shelx_refln_list_code          4 
_shelx_F_calc_maximum      358.22 
_exptl_crystal_F_000      1168.00 
_reflns_d_resolution_high  0.8404 
 
loop_ 
 _symmetry_equiv_pos_as_xyz 
 'x, y, z' 
 '-x, y+1/2, -z+1/2' 
 '-x, -y, -z' 
 'x, -y-1/2, z-1/2' 
 
_cell_length_a     9.3540 
_cell_length_b    10.0280 
_cell_length_c    29.0360 
_cell_angle_alpha  90.000 
_cell_angle_beta   91.559 
_cell_angle_gamma  90.000 
 
_shelx_F_squared_multiplier     1.000 
 
loop_ 
 _refln_index_h 
 _refln_index_k 
 _refln_index_l 
 _refln_F_squared_calc 
 _refln_F_squared_meas 
 _refln_F_squared_sigma 
 _refln_observed_status 
   2   0   0      393.06      329.87      9.84 o 
   3   0   0     1490.35     1314.92     30.65 o 
   4   0   0     3635.68     3859.40     63.82 o 
   5   0   0       17.69        5.58      5.87 o 
   6   0   0       57.50       72.82     15.17 o 
   7   0   0        5.35        0.51      8.46 o 
   8   0   0      923.50      893.33     32.41 o 
   9   0   0       34.75       27.47     14.66 o 
  10   0   0      108.81      138.64     29.20 o 
  11   0   0        1.52       -7.13     14.25 o 
   1   1   0      646.30      537.31     36.87 o 
   2   1   0     8363.07     8785.01    185.42 o 
   3   1   0      797.85      736.32     10.77 o 
   4   1   0      152.48      140.79      6.61 o 
   5   1   0       20.32       26.80      5.37 o 
   6   1   0     1666.79     1689.91     28.60 o 
   7   1   0        8.72       15.07      6.60 o 
   8   1   0       17.45        2.66      7.37 o 
   9   1   0       28.54        8.16      8.36 o 
  10   1   0        0.02       -4.01      8.02 o 
  11   1   0        0.88       -3.68      9.86 o 
   0   2   0    32172.74    27111.51    496.91 o 
   1   2   0      329.25      322.76     14.07 o 
   2   2   0    42880.86    42373.83    905.42 o 
   3   2   0      767.93      669.54     19.77 o 
   4   2   0     1583.16     1750.00     21.84 o 
   5   2   0        0.04       -1.60      3.20 o 
   6   2   0       80.11       81.87      8.40 o 
   7   2   0      110.48      128.39     11.39 o 
   8   2   0        0.98       -3.18      6.35 o 
   9   2   0        4.60        3.93      8.44 o 
  10   2   0      205.86      299.31     21.48 o 
   2   3   0    26934.72    26005.97    496.25 o 
   3   3   0       47.94       38.41      5.20 o 
   4   3   0     4105.60     4368.86     50.24 o 
   5   3   0        0.10        7.68      4.12 o 
   6   3   0        3.88       -2.80      5.61 o 
   7   3   0        7.62        0.35      7.84 o 
   8   3   0      561.45      499.33     20.22 o 
   9   3   0       20.40       16.02      9.60 o 
  10   3   0       31.36       25.57     12.49 o 
   0   4   0      138.60       86.31      6.36 o 
   1   4   0       25.12       30.04      3.77 o 
   2   4   0      120.39      125.12      6.25 o 
   3   4   0       10.52       11.00     22.61 o 
   4   4   0        0.72       -2.16      4.33 o 
   5   4   0        1.31        0.31      4.39 o 
   6   4   0      108.62      101.28     13.90 o 
   7   4   0       66.86       59.06     11.49 o 
   8   4   0      165.85      140.43     14.92 o 
   9   4   0        0.49       -3.86      9.69 o 
  10   4   0       14.81       17.30     11.41 o 
   1   5   0      216.73      197.17      5.96 o 
   2   5   0       20.27       29.63      4.25 o 
   3   5   0      289.39      305.61     12.29 o 
   4   5   0        0.09       -2.41      4.82 o 
   5   5   0      133.66      137.72      9.07 o 
   6   5   0      162.12      197.00     16.34 o 
   7   5   0        0.38       -4.17      8.33 o 
   8   5   0       78.14       92.52     18.73 o 
   9   5   0        0.62       -1.74     13.17 o 
  10   5   0        7.58        4.71     22.04 o 
   0   6   0        0.30       -3.06      6.13 o 
   1   6   0      356.42      328.27      8.22 o 
   2   6   0     1829.22     1869.02     22.42 o 
   3   6   0      349.99      355.42     10.84 o 
   4   6   0       20.67        8.59      5.61 o 
   5   6   0        5.39       -3.56      7.12 o 
   6   6   0        5.27       -4.10      8.20 o 
   7   6   0       19.42       -0.85     12.09 o 
   8   6   0       10.07       13.54     14.13 o 
   9   6   0       28.91       19.32     16.04 o 
   1   7   0       97.03      101.83      6.74 o 
   2   7   0      112.85      121.96     16.56 o 
   3   7   0        0.62       -0.35      6.64 o 
   4   7   0     5307.74     5373.62     68.18 o 
   5   7   0      149.99      196.46     16.53 o 
   6   7   0       11.34        4.18      9.60 o 
   7   7   0       81.03       86.35     18.10 o 
   8   7   0        0.51       10.84     13.99 o 
   9   7   0       13.89       -4.64     18.76 o 
   0   8   0      235.24      279.60     34.47 o 
   1   8   0        0.23       -4.83      9.66 o 
   2   8   0      300.22      288.46     12.94 o 
   3   8   0       39.71       33.39      9.22 o 
   4   8   0     1191.41     1129.63     30.39 o 
   5   8   0       72.03       67.95     11.55 o 
   6   8   0        1.86       -5.07     10.15 o 
   7   8   0       23.91       24.22     15.58 o 
   8   8   0       97.96      136.52     23.18 o 
   1   9   0        2.87       -5.99     11.98 o 
   2   9   0       15.53       -1.03     12.76 o 
   3   9   0        0.41       -6.55     13.09 o 
   4   9   0      308.11      324.23     29.02 o 
   5   9   0       38.51       34.94     11.08 o 
   6   9   0      695.91      706.47     32.69 o 
   7   9   0       68.34       72.69     19.03 o 
   0  10   0        0.09       -8.29     16.58 o 
   1  10   0        7.28       -6.56     13.12 o 
   2  10   0       70.26       75.86     20.32 o 
   3  10   0        0.83        4.02     14.44 o 
   4  10   0       31.04        3.04     16.42 o 
   5  10   0       43.31       10.13     20.42 o 
   1  11   0        3.54        2.06     16.29 o 
   2  11   0        0.01       -7.70     15.41 o 
   3  11   0        1.57       -5.65     16.04 o 
   4  11   0       29.28       49.16     19.24 o 
 -11   1   1        2.65       -5.35     10.70 o 
 -10   1   1        0.59       -4.35      8.70 o 
  -9   1   1       10.08       -6.10     12.20 o 
  -8   1   1       24.00       -3.91      7.82 o 
  -7   1   1      579.74      583.02     17.42 o 
  -6   1   1        0.13        1.48      4.86 o 
  -5   1   1     1935.27     1953.32     29.27 o 
  -4   1   1       61.61       52.81      5.51 o 
  -3   1   1      376.97      266.62     11.09 o 
  -2   1   1      154.46      128.13      5.20 o 
  -1   1   1     2950.19     3030.71     63.14 o 
   1   1   1      325.85      339.34      6.04 o 
   2   1   1        0.01       -0.86      1.72 o 
   3   1   1       18.48       33.67      3.73 o 
   4   1   1        2.00        7.71      4.73 o 
   5   1   1      605.28      657.19     18.01 o 
   6   1   1        8.43        9.43      6.28 o 
   7   1   1     1767.99     1860.39     32.28 o 
   8   1   1        0.94       -3.33      6.66 o 
   9   1   1       29.45        2.47      8.47 o 
  10   1   1        5.46       -5.22     10.43 o 
  11   1   1        1.05       -4.96      9.92 o 
 -10   2   1       12.34       15.34      9.80 o 
  -9   2   1        2.56       -4.00      8.01 o 
  -8   2   1        0.03       -3.30      6.59 o 
  -7   2   1      391.93      366.12     13.91 o 
  -6   2   1       33.55       30.67      6.32 o 
  -5   2   1      119.34      161.54      5.51 o 
  -4   2   1       74.27       80.62      5.87 o 
  -3   2   1      703.21      704.05      9.97 o 
  -2   2   1       13.54        4.33      7.04 o 
  -1   2   1      498.24      574.68     11.29 o 
   0   2   1      341.02      291.23     13.04 o 
   1   2   1   128318.34   114005.29   7856.77 o 
   2   2   1       25.54       27.84      6.47 o 
   3   2   1     5272.31     5461.35     57.35 o 
   4   2   1      676.82      683.45     13.59 o 
   5   2   1     2047.54     2042.43     25.77 o 
   6   2   1       39.54       43.91     11.13 o 
   7   2   1        0.00       -2.91      5.82 o 
   8   2   1       52.38       42.55      9.40 o 
   9   2   1        0.81       -3.50      7.00 o 
  10   2   1        6.65       -3.32      9.88 o 
 -10   3   1       24.71       22.42     11.19 o 
  -9   3   1       60.02       51.92     17.58 o 
  -8   3   1        2.82       -4.06      8.11 o 
  -7   3   1       78.92       84.33     11.90 o 
  -6   3   1       90.06       88.58     21.76 o 
  -5   3   1      506.70      572.21     11.90 o 
  -4   3   1      114.52      111.37      6.43 o 
  -3   3   1     7009.78     7120.49     65.69 o 
  -2   3   1      192.01      193.14     12.44 o 
  -1   3   1    20022.59    19519.98    348.08 o 
   0   3   1      338.86      260.87      5.39 o 
   1   3   1    24018.15    24353.92    502.08 o 
   2   3   1      295.01      276.21      8.94 o 
   3   3   1     1375.97     1405.71     28.95 o 
   4   3   1        6.74        9.78      6.02 o 
   5   3   1     1754.14     1914.38     28.53 o 
   6   3   1       93.98       87.81     10.93 o 
   7   3   1     1067.67      993.54     26.68 o 
   8   3   1       10.15       12.52      8.88 o 
   9   3   1      235.33      210.58     19.02 o 
  10   3   1        5.56       -4.67     10.14 o 
 -10   4   1        5.67       17.66     14.46 o 
  -9   4   1       21.59       26.61     11.31 o 
  -8   4   1        8.36       -4.41      8.82 o 
  -7   4   1       30.78       18.46      9.39 o 
  -6   4   1       44.40       31.63      8.54 o 
  -5   4   1      145.82      165.84      8.77 o 
  -4   4   1      141.80      141.97      7.89 o 
  -3   4   1    18653.43    19591.21    182.89 o 
  -2   4   1      411.09      411.24     11.09 o 
  -1   4   1      389.37      466.67      7.83 o 
   0   4   1      641.87      573.04      9.30 o 
   1   4   1     3072.52     3245.93     39.22 o 
   2   4   1        6.27        3.93      3.72 o 
   3   4   1     8381.99     8591.38    125.42 o 
   4   4   1       73.69       90.27      8.29 o 
   5   4   1       63.75       54.43      7.27 o 
   6   4   1       46.83       68.03     10.36 o 
   7   4   1      106.03       88.80     12.73 o 
   8   4   1        0.35        0.96      8.93 o 
   9   4   1       31.27       36.72     17.02 o 
  10   4   1       14.65       -0.93     11.38 o 
 -10   5   1        2.72       -5.59     17.43 o 
  -9   5   1       57.91       71.92     17.53 o 
  -8   5   1       26.50       23.08     13.48 o 
  -7   5   1       10.08       -4.27      8.54 o 
  -6   5   1        4.24       -3.59      7.19 o 
  -5   5   1       26.99       23.67      6.29 o 
  -4   5   1        1.65       10.48      5.57 o 
  -3   5   1    14043.39    14211.41    243.05 o 
  -2   5   1        9.36        9.58      3.92 o 
  -1   5   1     1021.03      975.28     13.32 o 
   0   5   1      188.01      151.90      5.32 o 
   1   5   1      166.47      179.61      9.38 o 
   2   5   1      110.21      181.44     18.86 o 
   3   5   1     4723.37     4802.62     77.57 o 
   4   5   1       65.43       57.42      7.56 o 
   5   5   1      627.12      581.60     14.00 o 
   6   5   1       93.16       98.72     10.26 o 
   7   5   1       44.15       42.90     10.88 o 
   8   5   1       15.08       18.66     10.86 o 
   9   5   1      178.01      187.03     23.93 o 
  10   5   1        7.89        7.23     15.29 o 
  -9   6   1       32.64       21.44     16.12 o 
  -8   6   1        2.46       -3.63     13.55 o 
  -7   6   1       69.52       55.53     20.55 o 
  -6   6   1       68.43       58.64     15.52 o 
  -5   6   1      966.40      932.64     22.45 o 
  -4   6   1       51.50       59.94     12.41 o 
  -3   6   1     2891.78     2866.74     50.90 o 
  -2   6   1      114.71      111.60      6.55 o 
  -1   6   1      694.66      583.38     10.66 o 
   0   6   1       50.92       48.91      6.75 o 
   1   6   1     1634.36     1563.90     19.85 o 
   2   6   1      190.06      186.74      7.11 o 
   3   6   1      497.31      484.14     12.52 o 
   4   6   1        6.38       -1.22      5.21 o 
   5   6   1      178.80      141.94     10.79 o 
   6   6   1       11.96       -4.23      8.47 o 
   7   6   1      111.76      111.69     18.55 o 
   8   6   1       12.80       17.39     14.31 o 
   9   6   1      282.60      329.56     27.27 o 
  -9   7   1       22.38       24.53     27.14 o 
  -8   7   1        0.73        0.56     13.33 o 
  -7   7   1        0.21       -5.86     11.73 o 
  -6   7   1        2.64        8.47     13.07 o 
  -5   7   1     2281.65     2349.70     39.79 o 
  -4   7   1      698.40      725.34     26.85 o 
  -3   7   1      222.53      233.05     14.25 o 
  -2   7   1       54.44       38.42      7.71 o 
  -1   7   1        2.81       -2.29      4.58 o 
   0   7   1       32.46       25.06      4.79 o 
   1   7   1       26.54       35.81      6.29 o 
   2   7   1        1.02        0.11      4.87 o 
   3   7   1        0.42       -3.18      6.35 o 
   4   7   1      113.24      177.49     14.21 o 
   5   7   1      278.36      272.52     16.31 o 
   6   7   1       26.27       15.41     10.62 o 
   7   7   1       80.43      111.04     26.82 o 
   8   7   1        0.34        8.24     13.94 o 
  -8   8   1        6.93       12.69     15.23 o 
  -7   8   1      110.72       52.07     22.73 o 
  -6   8   1        3.47       17.07     14.47 o 
  -5   8   1       67.78       55.64     11.72 o 
  -4   8   1       48.48       61.33     10.98 o 
  -3   8   1      244.46      271.98     15.66 o 
  -2   8   1       54.59       58.84      9.64 o 
  -1   8   1      457.47      446.66     14.97 o 
   0   8   1       87.16      103.58     25.97 o 
   1   8   1      132.21      161.65     20.43 o 
   2   8   1       60.66       69.67      9.68 o 
   3   8   1       49.69       50.77     10.80 o 
   4   8   1        9.86       19.01      9.47 o 
   5   8   1      200.84      232.89     16.66 o 
   6   8   1        4.97       -2.37     10.37 o 
   7   8   1        4.52       -6.56     13.13 o 
   8   8   1       46.17       43.83     18.38 o 
  -7   9   1      143.86      101.66     20.56 o 
  -6   9   1       55.46       70.39     16.93 o 
  -5   9   1      154.77      147.08     15.28 o 
  -4   9   1       33.49       39.15     10.87 o 
  -3   9   1      112.56      107.88     20.74 o 
  -2   9   1       10.82       14.20     21.59 o 
  -1   9   1      291.73      275.82     23.69 o 
   0   9   1       38.62       13.12     14.22 o 
   1   9   1        2.08       -5.85     11.69 o 
   2   9   1       14.40        2.23     13.70 o 
   3   9   1       42.40       41.96     17.32 o 
   4   9   1        3.58       -7.76     15.53 o 
   5   9   1      140.29      103.32     20.68 o 
   6   9   1       42.04       76.76     18.77 o 
   7   9   1        2.02      -10.88     21.76 o 
  -5  10   1        0.42        1.29     14.69 o 
  -4  10   1        2.68       -7.07     14.14 o 
  -3  10   1      186.74      242.99     27.70 o 
  -2  10   1       56.78       75.81     19.61 o 
  -1  10   1       70.36       52.62     17.95 o 
   0  10   1        2.32       -6.34     12.68 o 
   1  10   1      113.66      115.72     22.38 o 
   2  10   1        4.25       -6.62     13.24 o 
   3  10   1      240.83      302.06     31.07 o 
   4  10   1       16.19       -7.40     14.81 o 
   5  10   1       53.58       35.20     18.02 o 
  -4  11   1        0.00       -6.69     26.41 o 
  -3  11   1       40.26       18.87     17.46 o 
  -2  11   1       28.35       -2.31     15.87 o 
  -1  11   1        3.98       -5.73     15.53 o 
   0  11   1        0.01        4.76     15.87 o 
   1  11   1      159.55      176.40     26.39 o 
   2  11   1        0.62       -7.31     14.62 o 
   3  11   1        2.32       -7.51     15.02 o 
   4  11   1        7.37       -1.81     17.28 o 
 -11   0   2        0.59       -6.70     13.40 o 
 -10   0   2      206.40      182.38     23.65 o 
  -9   0   2       22.77       -5.96     11.91 o 
  -8   0   2     1186.51     1162.09     37.13 o 
  -7   0   2       51.75       41.89     11.15 o 
  -6   0   2      268.98      303.40     16.28 o 
  -5   0   2        3.77       -2.34      4.68 o 
  -4   0   2     4337.06     4681.49     74.62 o 
  -3   0   2      650.70      589.19     16.13 o 
  -2   0   2      738.26      593.92     14.10 o 
   1   0   2       61.67       33.19      2.40 o 
   2   0   2    28592.13    30842.53    398.53 o 
   3   0   2      690.88      631.61     16.77 o 
   4   0   2      175.21      184.06     10.39 o 
   5   0   2      347.69      398.40     16.78 o 
   6   0   2     6036.36     6540.68    105.97 o 
   7   0   2       13.47       12.16      9.42 o 
   8   0   2      262.51      239.37     18.04 o 
   9   0   2       25.37        4.12     12.07 o 
  10   0   2       22.38       39.88     15.90 o 
  11   0   2        6.11       -6.37     21.92 o 
 -11   1   2        0.06       -4.80      9.60 o 
 -10   1   2        0.18       -4.34      8.68 o 
  -9   1   2       18.95        6.73     10.37 o 
  -8   1   2        0.32       -3.42      6.83 o 
  -7   1   2      139.09      139.41     11.28 o 
  -6   1   2      279.79      269.79     10.98 o 
  -5   1   2        9.48       12.26      4.63 o 
  -4   1   2       66.05       89.51      6.55 o 
  -3   1   2      607.01      490.92     10.37 o 
  -2   1   2     9574.18     9851.24    108.89 o 
  -1   1   2        1.34        1.88      2.14 o 
   0   1   2      610.52      543.72     10.89 o 
   1   1   2      465.49      408.81      6.60 o 
   2   1   2     1147.84      995.75     13.75 o 
   3   1   2     2018.39     1769.07     20.28 o 
   4   1   2    15301.36    16407.21    157.98 o 
   5   1   2      280.64      278.66     13.30 o 
   6   1   2       19.43       25.92      6.51 o 
   7   1   2       56.21       72.52      9.32 o 
   8   1   2      170.05      196.42     14.52 o 
   9   1   2       45.80       33.38     10.03 o 
  10   1   2       51.47       67.00     12.06 o 
  11   1   2        1.10       -1.54     11.35 o 
 -10   2   2      127.15      138.19     14.63 o 
  -9   2   2       19.95       11.99     10.31 o 
  -8   2   2      339.95      314.50     14.40 o 
  -7   2   2       25.13       17.29      8.55 o 
  -6   2   2      172.67      176.31      9.50 o 
  -5   2   2        5.07        3.67      2.87 o 
  -4   2   2     2550.58     2610.94     26.00 o 
  -3   2   2      132.46      115.57      5.06 o 
  -2   2   2    38527.88    38115.28    994.60 o 
  -1   2   2     2624.00     2406.79     31.45 o 
   0   2   2      634.20      661.26     18.77 o 
   1   2   2     1993.98     1855.94     37.47 o 
   2   2   2      267.18      169.01      6.35 o 
   3   2   2        3.63       -1.35      2.70 o 
   4   2   2     3566.96     3936.28     45.36 o 
   5   2   2       89.08       94.37      7.23 o 
   6   2   2     2130.28     2232.86     40.00 o 
   7   2   2       18.85       19.14      7.37 o 
   8   2   2        1.26       -3.94      7.89 o 
   9   2   2       15.96        4.68      9.75 o 
  10   2   2       14.75       19.88     11.80 o 
 -10   3   2        0.26        9.75     11.10 o 
  -9   3   2       15.97        8.11     10.19 o 
  -8   3   2       66.16       36.67     18.81 o 
  -7   3   2      104.49      106.35     12.53 o 
  -6   3   2      345.48      338.87     12.31 o 
  -5   3   2       37.20       35.44      4.98 o 
  -4   3   2      143.32      159.50      6.51 o 
  -3   3   2        4.82        5.79      3.82 o 
  -2   3   2     4774.77     5083.56     53.25 o 
  -1   3   2      536.54      530.61     27.79 o 
   0   3   2     1223.27     1372.02     15.24 o 
   1   3   2       17.39        3.86     10.63 o 
   2   3   2     7165.38     7228.30     80.92 o 
   3   3   2      611.87      555.59     12.22 o 
   4   3   2     2285.60     2527.99     55.20 o 
   5   3   2        4.85        9.14      5.04 o 
   6   3   2     1095.17     1069.04     25.86 o 
   7   3   2      178.99      220.90     17.37 o 
   8   3   2      442.03      387.59     18.04 o 
   9   3   2        2.77       -4.64      9.28 o 
  10   3   2       39.36       31.80     13.38 o 
 -10   4   2       41.65       46.62     17.81 o 
  -9   4   2       16.10        8.10     10.17 o 
  -8   4   2       14.41       -2.37      9.10 o 
  -7   4   2        0.15       -3.67      7.34 o 
  -6   4   2       94.39       85.61     11.49 o 
  -5   4   2        5.69        2.50      4.57 o 
  -4   4   2     1273.74     1235.49     26.42 o 
  -3   4   2     1056.08     1029.24     16.40 o 
  -2   4   2     5785.09     5768.10     54.92 o 
  -1   4   2       92.39       75.06      6.07 o 
   0   4   2      340.55      344.82      8.80 o 
   1   4   2       41.95       83.51     10.11 o 
   2   4   2      408.96      403.65     12.21 o 
   3   4   2      521.63      524.58     14.18 o 
   4   4   2     4451.25     4837.98     56.03 o 
   5   4   2        3.25       -2.27      4.54 o 
   6   4   2      276.99      269.57     11.31 o 
   7   4   2        5.60       -3.93      7.86 o 
   8   4   2      198.66      201.25     17.58 o 
   9   4   2       28.08       17.53     11.14 o 
  10   4   2       10.69       -5.32     10.63 o 
 -10   5   2      135.69      202.99     27.33 o 
  -9   5   2       20.36       23.57     18.08 o 
  -8   5   2      278.49      274.04     21.34 o 
  -7   5   2       13.60       -3.54     11.25 o 
  -6   5   2      234.81      245.41     15.56 o 
  -5   5   2        5.20       -2.59      5.19 o 
  -4   5   2     5528.84     5850.58     59.52 o 
  -3   5   2      659.11      668.84     16.86 o 
  -2   5   2      221.71      226.82      7.10 o 
  -1   5   2       51.73       54.02      5.79 o 
   0   5   2     2436.97     2524.36     27.45 o 
   1   5   2      140.14      127.90      5.77 o 
   2   5   2     5316.79     5753.97     55.56 o 
   3   5   2       28.56       31.91      8.57 o 
   4   5   2      199.91      220.99     13.68 o 
   5   5   2       37.78       30.47      7.11 o 
   6   5   2      104.70      132.30     11.34 o 
   7   5   2        2.77       -4.12      8.23 o 
   8   5   2      124.92       79.07     13.04 o 
   9   5   2        6.84       16.29     14.21 o 
  10   5   2       98.19      156.38     24.17 o 
  -9   6   2        0.48        5.07     14.22 o 
  -8   6   2        6.59        4.92     14.08 o 
  -7   6   2       49.70       41.13     15.00 o 
  -6   6   2        3.95       -3.24     12.63 o 
  -5   6   2       15.77       -5.59     11.18 o 
  -4   6   2        0.46        5.79      6.45 o 
  -3   6   2      251.35      222.85     10.91 o 
  -2   6   2      149.82      149.06      6.25 o 
  -1   6   2      145.86      141.85      5.91 o 
   0   6   2     2290.35     2269.18     24.96 o 
   1   6   2        5.87        3.57      3.99 o 
   2   6   2        3.23        1.30      4.28 o 
   3   6   2        4.29        7.33      5.67 o 
   4   6   2       90.80      105.86      9.63 o 
   5   6   2        6.85       -3.09      6.17 o 
   6   6   2       82.30      101.65     11.09 o 
   7   6   2        0.80       -0.03     11.47 o 
   8   6   2      397.42      358.25     24.23 o 
   9   6   2       25.35       21.05     16.08 o 
  -9   7   2        4.85       14.94     16.48 o 
  -8   7   2       20.93       21.33     14.49 o 
  -7   7   2       11.02        7.84     14.03 o 
  -6   7   2      450.42      370.42     23.73 o 
  -5   7   2       48.25       92.17     12.27 o 
  -4   7   2      952.72      914.25     30.62 o 
  -3   7   2        9.47        6.93      7.34 o 
  -2   7   2       91.20      111.36     10.45 o 
  -1   7   2        0.79       -3.01      6.02 o 
   0   7   2       26.77       39.70      5.78 o 
   1   7   2       13.96       16.76      4.57 o 
   2   7   2       48.78       50.70      5.91 o 
   3   7   2        8.15        6.15      5.88 o 
   4   7   2       34.46        7.88      9.16 o 
   5   7   2        0.30       -3.87      7.74 o 
   6   7   2        0.10       -4.44      8.88 o 
   7   7   2       10.43       -3.04     11.69 o 
   8   7   2       37.26       25.36     20.22 o 
  -8   8   2        4.19       10.37     16.09 o 
  -7   8   2        0.12       -1.52     13.23 o 
  -6   8   2      236.24      293.08     22.45 o 
  -5   8   2        2.91       16.94      9.63 o 
  -4   8   2       20.04       13.60      8.93 o 
  -3   8   2       39.71       31.35      9.40 o 
  -2   8   2      551.92      575.86     17.63 o 
  -1   8   2        5.06       11.52      6.83 o 
   0   8   2       84.42       96.04     12.32 o 
   1   8   2       20.81       26.61     12.70 o 
   2   8   2       37.46       28.87     13.33 o 
   3   8   2       67.78       85.71     12.55 o 
   4   8   2       18.09        2.05      8.63 o 
   5   8   2       17.90        2.97      9.19 o 
   6   8   2        1.27        1.41     10.42 o 
   7   8   2       17.84       14.54     14.90 o 
   8   8   2       41.97       51.11     18.45 o 
  -7   9   2        1.64        3.29     14.75 o 
  -6   9   2       36.65       64.04     20.10 o 
  -5   9   2       39.90       41.05     11.50 o 
  -4   9   2       19.39        6.60      9.93 o 
  -3   9   2      151.83      171.88     18.73 o 
  -2   9   2      489.37      486.83     30.40 o 
  -1   9   2        3.70       -5.48     10.97 o 
   0   9   2      186.47      212.29     24.96 o 
   1   9   2       45.11       37.90     15.56 o 
   2   9   2        0.64       -5.83     11.66 o 
   3   9   2       34.01        9.96     14.07 o 
   4   9   2        1.72       -7.95     15.89 o 
   5   9   2       19.73       -9.46     18.93 o 
   6   9   2        3.03       40.34     15.41 o 
   7   9   2        0.33       -2.76     14.03 o 
  -5  10   2       13.52       21.33     15.76 o 
  -4  10   2        2.89       -6.77     13.53 o 
  -3  10   2       10.23       18.99     16.40 o 
  -2  10   2      292.09      310.10     24.56 o 
  -1  10   2        8.72        9.04     19.53 o 
   0  10   2        8.87       -7.24     14.48 o 
   1  10   2        2.31       -6.61     13.22 o 
   2  10   2       49.90       52.61     18.93 o 
   3  10   2       35.57       34.79     17.81 o 
   4  10   2       29.37       14.80     15.55 o 
   5  10   2       14.72       25.07     16.09 o 
  -4  11   2       16.33       30.12     17.72 o 
  -3  11   2        3.33       -1.24     18.60 o 
  -2  11   2        0.16        4.19     18.24 o 
  -1  11   2      128.37      152.36     24.85 o 
   0  11   2      105.19       94.02     27.99 o 
   1  11   2       14.30       21.78     17.83 o 
   2  11   2        4.15       -7.28     14.57 o 
   3  11   2        5.70      -10.39     20.79 o 
   4  11   2        0.33       -9.69     19.37 o 
 -11   1   3        1.77       -4.59      9.18 o 
 -10   1   3        3.19       -5.36     10.71 o 
  -9   1   3      136.87      129.35     14.33 o 
  -8   1   3        5.52       -3.59      7.17 o 
  -7   1   3        0.00       -2.66      5.33 o 
  -6   1   3       45.18       26.33      6.34 o 
  -5   1   3     4751.73     4658.61     55.12 o 
  -4   1   3       25.68       22.76      4.50 o 
  -3   1   3     1203.72     1174.11     17.63 o 
  -2   1   3       99.27      103.47      4.89 o 
  -1   1   3    42920.04    40793.39    430.99 o 
   0   1   3      239.17      217.67      5.29 o 
   1   1   3      453.45      510.27      7.99 o 
   2   1   3        2.52        5.32      2.33 o 
   3   1   3     2032.63     2168.80     31.62 o 
   4   1   3        0.49        3.39      3.77 o 
   5   1   3    10930.21    12039.76    147.85 o 
   6   1   3      517.42      546.39     15.37 o 
   7   1   3       27.66       30.29      7.85 o 
   8   1   3        0.20        3.79      7.45 o 
   9   1   3       23.08       17.08      9.05 o 
  10   1   3        5.17       -5.00      9.99 o 
  11   1   3       99.94       99.90     16.79 o 
 -10   2   3        0.72       -4.04      8.91 o 
  -9   2   3       68.62       67.79     11.27 o 
  -8   2   3        3.70        1.65      9.61 o 
  -7   2   3     1120.47     1144.68     27.79 o 
  -6   2   3       22.09       17.68      5.93 o 
  -5   2   3        1.40       -0.57      2.78 o 
  -4   2   3      390.40      368.96      9.61 o 
  -3   2   3    10185.05    10341.27     90.19 o 
  -2   2   3      637.72      592.17     18.42 o 
  -1   2   3     3911.38     4060.96     49.21 o 
   0   2   3        3.38       -1.15      2.29 o 
   1   2   3     5601.03     5900.51     73.93 o 
   2   2   3       26.07       32.76      4.36 o 
   3   2   3       83.33       66.07      5.27 o 
   4   2   3      845.97      844.85     15.80 o 
   5   2   3      945.59     1035.16     39.73 o 
   6   2   3      169.20      205.66     12.28 o 
   7   2   3     2797.96     2889.92     54.57 o 
   8   2   3       97.68       86.35     12.23 o 
   9   2   3       69.90       81.88     13.32 o 
  10   2   3        2.12        4.55     10.03 o 
 -10   3   3       25.24       42.24     12.77 o 
  -9   3   3      102.55       88.02     12.37 o 
  -8   3   3        2.80       -2.25      7.27 o 
  -7   3   3      600.81      605.57     17.58 o 
  -6   3   3       22.47       14.18      5.85 o 
  -5   3   3      167.50      133.06      6.03 o 
  -4   3   3       71.90       63.33      4.89 o 
  -3   3   3     1900.86     1946.60     23.09 o 
  -2   3   3      835.11      772.57     12.69 o 
  -1   3   3     1372.89     1311.84     21.63 o 
   0   3   3      270.78      206.46      7.03 o 
   1   3   3     1330.53     1334.09     30.77 o 
   2   3   3      958.47      909.00     14.88 o 
   3   3   3      456.03      463.40     11.29 o 
   4   3   3      633.03      655.84     17.31 o 
   5   3   3     1447.35     1587.53     40.19 o 
   6   3   3       49.06       52.81      7.62 o 
   7   3   3      289.55      280.45     14.83 o 
   8   3   3        2.05       -3.89      7.78 o 
   9   3   3        1.69       -3.32      9.21 o 
  10   3   3        1.48       -4.85      9.70 o 
 -10   4   3        5.52       -5.76     14.52 o 
  -9   4   3      264.55      298.32     23.00 o 
  -8   4   3        0.37       -4.20      8.41 o 
  -7   4   3       32.26       26.14     10.32 o 
  -6   4   3        1.78       -3.41      6.81 o 
  -5   4   3     1262.40     1270.94     19.90 o 
  -4   4   3      617.65      574.85     12.40 o 
  -3   4   3     6422.25     6508.66     62.15 o 
  -2   4   3       71.90       65.51      7.67 o 
  -1   4   3      973.38      937.52     14.61 o 
   0   4   3      619.14      541.46      8.93 o 
   1   4   3     2947.63     3106.22     31.71 o 
   2   4   3        0.09        0.71      3.53 o 
   3   4   3      257.40      287.66      9.88 o 
   4   4   3       77.35       61.25      7.98 o 
   5   4   3      135.55      160.74      9.34 o 
   6   4   3      159.30      161.17     10.56 o 
   7   4   3      871.15      837.42     29.64 o 
   8   4   3        0.74       -1.29      8.94 o 
   9   4   3       34.45       13.50     10.31 o 
  10   4   3        0.85       -5.44     10.89 o 
 -10   5   3        8.98        7.30     15.96 o 
  -9   5   3       82.93       74.46     18.64 o 
  -8   5   3       23.60       31.43     13.98 o 
  -7   5   3        0.19       -4.58      9.15 o 
  -6   5   3      158.23      152.99     19.59 o 
  -5   5   3      650.54      632.27     14.62 o 
  -4   5   3      299.08      311.55     11.82 o 
  -3   5   3     1080.70     1142.56     18.00 o 
  -2   5   3       70.37       68.59      4.47 o 
  -1   5   3        0.07       16.22     18.22 o 
   0   5   3      388.66      349.98      7.91 o 
   1   5   3      182.51      154.72      7.86 o 
   2   5   3        6.04        3.92      5.93 o 
   3   5   3     3507.05     3556.44     50.63 o 
   4   5   3       16.38        6.40      5.56 o 
   5   5   3      267.43      253.83     11.08 o 
   6   5   3       63.96       47.56      8.79 o 
   7   5   3       14.69       13.95      9.72 o 
   8   5   3        0.07       -4.52      9.04 o 
   9   5   3        6.39       -4.74      9.49 o 
  10   5   3        0.26       -6.93     13.87 o 
  -9   6   3        7.41       10.34     21.07 o 
  -8   6   3       30.33       17.90     13.86 o 
  -7   6   3       43.46       50.31     15.43 o 
  -6   6   3       26.13       18.72     13.50 o 
  -5   6   3      848.79      861.05     21.62 o 
  -4   6   3       32.94       45.24      8.50 o 
  -3   6   3        0.53        0.00      6.32 o 
  -2   6   3        9.92        4.32      5.83 o 
  -1   6   3       99.57       89.83      4.98 o 
   0   6   3      214.77      219.89      7.19 o 
   1   6   3      424.81      401.37      9.73 o 
   2   6   3      485.09      441.91     10.74 o 
   3   6   3      379.70      392.42     12.42 o 
   4   6   3        6.15        5.24      6.17 o 
   5   6   3        8.57       -4.34      8.69 o 
   6   6   3       62.18       54.38     10.30 o 
   7   6   3        5.45       -5.49     10.98 o 
   8   6   3        0.93       13.68     14.88 o 
   9   6   3       42.56       31.16     16.41 o 
  -8   7   3        2.50       22.61     14.48 o 
  -7   7   3        4.59       -0.57     13.21 o 
  -6   7   3       90.83      102.35     32.52 o 
  -5   7   3      116.27       99.32     12.84 o 
  -4   7   3      152.14      157.84     16.42 o 
  -3   7   3      615.59      696.57     19.03 o 
  -2   7   3       40.04       42.46      7.90 o 
  -1   7   3      383.12      398.11     13.33 o 
   0   7   3      276.15      261.57     10.90 o 
   1   7   3      503.10      450.98     11.06 o 
   2   7   3       59.94       64.62      6.77 o 
   3   7   3      861.09      869.10     16.83 o 
   4   7   3      239.68      225.81     14.95 o 
   5   7   3      171.82      177.48     19.50 o 
   6   7   3        2.57       -4.49      8.97 o 
   7   7   3        0.03       -1.93     12.60 o 
   8   7   3        0.88       -2.33     13.34 o 
  -8   8   3        0.56        2.63     15.14 o 
  -7   8   3       23.54       17.12     15.30 o 
  -6   8   3      122.36      150.83     21.61 o 
  -5   8   3      889.76      797.78     23.02 o 
  -4   8   3       16.12        9.69      8.79 o 
  -3   8   3      487.07      476.04     16.91 o 
  -2   8   3       24.24       34.57      8.68 o 
  -1   8   3     1286.53     1218.30     25.30 o 
   0   8   3      119.89      139.44     12.10 o 
   1   8   3      613.83      563.32     19.64 o 
   2   8   3       15.06       12.78     13.06 o 
   3   8   3      148.02      187.45     34.22 o 
   4   8   3        2.75       -3.68      7.35 o 
   5   8   3       54.90       33.95     10.10 o 
   6   8   3        0.00       -4.94      9.89 o 
   7   8   3        5.55       -6.14     12.27 o 
   8   8   3        1.57       -7.04     14.08 o 
  -7   9   3      227.63      253.98     41.59 o 
  -6   9   3      130.07      115.84     21.04 o 
  -5   9   3      455.55      373.21     17.24 o 
  -4   9   3        3.66        0.77      9.44 o 
  -3   9   3      141.86      170.51     14.75 o 
  -2   9   3        2.28        8.34      9.95 o 
  -1   9   3      109.68      122.35     20.19 o 
   0   9   3      193.81      182.61     22.94 o 
   1   9   3      214.83      227.62     29.66 o 
   2   9   3        5.03       -6.19     12.39 o 
   3   9   3        4.21       -6.07     12.14 o 
   4   9   3        0.36       -5.99     11.98 o 
   5   9   3        5.79       -6.27     12.54 o 
   6   9   3       15.07       24.75     23.29 o 
  -6  10   3      137.62      170.45     33.73 o 
  -5  10   3       63.12       69.34     19.63 o 
  -4  10   3        0.53       -4.38     14.12 o 
  -3  10   3        0.00       15.61     15.82 o 
  -2  10   3      279.20      314.98     28.08 o 
  -1  10   3       27.73       42.00     23.66 o 
   0  10   3        0.01       -6.67     13.35 o 
   1  10   3       31.38       32.97     16.90 o 
   2  10   3        2.18       -7.17     14.35 o 
   3  10   3        6.32       -7.16     14.31 o 
   4  10   3       11.11       -7.04     14.07 o 
   5  10   3      102.11      124.72     31.22 o 
  -4  11   3        1.07       13.64     16.84 o 
  -3  11   3       48.88       52.82     20.43 o 
  -2  11   3        2.76       40.47     18.48 o 
  -1  11   3      311.36      322.42     28.75 o 
   0  11   3        8.44        3.28     15.86 o 
   1  11   3       69.48       66.12     38.79 o 
   2  11   3        0.60       -6.73     13.47 o 
   3  11   3        0.70       -7.05     14.10 o 
   4  11   3        3.20       -8.69     17.39 o 
 -11   0   4        0.03       -6.19     14.49 o 
 -10   0   4      394.29      393.69     25.21 o 
  -9   0   4        7.23       -5.64     11.27 o 
  -8   0   4       35.49       19.36     12.70 o 
  -7   0   4       92.63      100.02     14.19 o 
  -6   0   4      378.81      356.74     17.40 o 
  -5   0   4       24.19       17.22      9.63 o 
  -4   0   4     8306.94     8200.76    120.00 o 
  -3   0   4     1713.07     1672.45     31.93 o 
  -2   0   4     1409.57     1534.49     27.20 o 
  -1   0   4     1259.80     1142.25     19.78 o 
   0   0   4     2679.96     2621.70     53.54 o 
   1   0   4     1310.64     1242.03     30.28 o 
   2   0   4     1781.04     1733.54     42.38 o 
   3   0   4     2940.14     2721.02     45.86 o 
   4   0   4      638.27      528.53     17.66 o 
   5   0   4      146.73      173.71     12.06 o 
   6   0   4     2139.46     2136.66     50.43 o 
   7   0   4      358.88      402.72     21.45 o 
   8   0   4      527.41      507.62     24.65 o 
   9   0   4      223.22      233.94     23.43 o 
  10   0   4       42.89       52.79     16.01 o 
  11   0   4       27.38       10.43     15.63 o 
 -11   1   4        0.43       -5.16     10.32 o 
 -10   1   4       23.15       11.69     10.35 o 
  -9   1   4       37.11       45.01     10.87 o 
  -8   1   4       77.72       90.22     11.41 o 
  -7   1   4       25.48       23.48      6.99 o 
  -6   1   4      343.60      338.66     12.15 o 
  -5   1   4        0.00       -1.97      3.94 o 
  -4   1   4      702.89      771.48     15.20 o 
  -3   1   4      331.41      290.67      6.45 o 
  -2   1   4     2255.77     2263.74     22.89 o 
  -1   1   4      306.91      226.60     10.69 o 
   0   1   4    15083.07    14356.18    313.65 o 
   1   1   4       13.64        6.10      1.89 o 
   2   1   4    11861.10    11585.73    127.53 o 
   3   1   4      312.27      280.96     11.49 o 
   4   1   4       16.03       20.78      6.06 o 
   5   1   4       17.51       28.17      5.94 o 
   6   1   4     2672.42     2955.84     41.59 o 
   7   1   4       65.00       70.71     12.61 o 
   8   1   4      756.77      768.35     21.36 o 
   9   1   4       50.53       46.31     12.31 o 
  10   1   4        0.38       -4.62      9.25 o 
 -10   2   4        7.46        4.54      9.53 o 
  -9   2   4        1.26       19.44      9.10 o 
  -8   2   4      227.45      246.39     15.44 o 
  -7   2   4       32.79       32.42      7.92 o 
  -6   2   4      513.84      488.85     14.33 o 
  -5   2   4        0.42       -1.49      2.99 o 
  -4   2   4     4802.83     5070.90     44.68 o 
  -3   2   4      723.07      620.56     14.73 o 
  -2   2   4      334.04      388.40      6.87 o 
  -1   2   4      171.04      139.69      5.87 o 
   0   2   4     8327.04     8119.39    147.61 o 
   1   2   4      203.33      189.07      6.03 o 
   2   2   4      703.45      834.05     13.28 o 
   3   2   4     1333.14     1187.80     18.23 o 
   4   2   4        0.15       -1.92      3.84 o 
   5   2   4      107.70       82.05      8.98 o 
   6   2   4      721.36      660.00     19.87 o 
   7   2   4      144.41      212.16     15.52 o 
   8   2   4      177.20      205.63     19.06 o 
   9   2   4       10.75       15.78     12.07 o 
  10   2   4       51.62       30.58     12.46 o 
 -10   3   4      178.66      187.49     16.12 o 
  -9   3   4        1.55       -3.38      7.95 o 
  -8   3   4      407.34      422.95     16.13 o 
  -7   3   4       19.96       35.34      9.11 o 
  -6   3   4      825.06      859.95     19.38 o 
  -5   3   4       34.74       26.67      4.87 o 
  -4   3   4        0.41       -1.45      2.90 o 
  -3   3   4       71.18       64.72      5.65 o 
  -2   3   4       14.73        9.78      2.75 o 
  -1   3   4      189.42      154.52      6.98 o 
   0   3   4      350.10      322.74      9.30 o 
   1   3   4     1569.87     1492.20     17.37 o 
   2   3   4     1620.78     1581.83     21.59 o 
   3   3   4      422.82      417.79     11.05 o 
   4   3   4       65.98      107.68      7.56 o 
   5   3   4       18.97       19.26      5.63 o 
   6   3   4        3.97       -2.54      5.07 o 
   7   3   4      194.49      212.23     16.00 o 
   8   3   4       71.24       39.67     10.82 o 
   9   3   4       29.05       13.91     10.35 o 
  10   3   4       43.18       19.37     14.50 o 
 -10   4   4       30.73       41.16     17.21 o 
  -9   4   4       14.02       17.62     14.22 o 
  -8   4   4        1.23       -4.08      8.15 o 
  -7   4   4       31.36       24.79      9.32 o 
  -6   4   4     1509.96     1401.93     30.49 o 
  -5   4   4        2.58        1.85      4.57 o 
  -4   4   4     3998.81     4333.02     45.53 o 
  -3   4   4        5.48        8.77      4.66 o 
  -2   4   4     1635.68     1540.34     28.13 o 
  -1   4   4       69.69       79.61      7.28 o 
   0   4   4     2373.19     2465.14     25.58 o 
   1   4   4        6.47        9.51      4.91 o 
   2   4   4     1893.23     1917.51     48.48 o 
   3   4   4      624.52      675.72     22.91 o 
   4   4   4      166.85      141.45     12.38 o 
   5   4   4       48.44       38.60      6.79 o 
   6   4   4       99.89      104.33      9.71 o 
   7   4   4        2.50        6.50      8.68 o 
   8   4   4      339.35      291.98     16.60 o 
   9   4   4       23.41       11.45     10.75 o 
  10   4   4       14.94       29.47     12.82 o 
 -10   5   4       40.57       31.18     17.02 o 
  -9   5   4        9.30       15.64     14.63 o 
  -8   5   4      490.74      467.50     27.25 o 
  -7   5   4        1.61       -0.56     11.27 o 
  -6   5   4      831.16      860.05     42.67 o 
  -5   5   4       70.69       87.03     14.51 o 
  -4   5   4      214.27      229.93     10.17 o 
  -3   5   4       62.00       53.80     12.27 o 
  -2   5   4     1266.90     1352.45     17.05 o 
  -1   5   4       66.71       73.67      5.58 o 
   0   5   4     1131.87     1130.49     15.29 o 
   1   5   4      235.69      262.64      9.58 o 
   2   5   4     1839.83     2027.76     25.09 o 
   3   5   4      175.25      200.71     11.42 o 
   4   5   4       19.78        9.27      6.01 o 
   5   5   4       17.48       14.80      6.48 o 
   6   5   4       59.02       31.34      8.22 o 
   7   5   4       31.56       16.97      9.25 o 
   8   5   4        5.96       -4.53      9.06 o 
   9   5   4        4.85        0.88     10.51 o 
  -9   6   4        0.57       -3.58     13.67 o 
  -8   6   4      120.24      125.88     20.89 o 
  -7   6   4       52.48       60.89     16.91 o 
  -6   6   4      872.43      906.77     34.70 o 
  -5   6   4      295.78      328.17     14.48 o 
  -4   6   4      713.29      656.45     18.09 o 
  -3   6   4       28.90       27.54      7.21 o 
  -2   6   4       62.83       60.45      7.65 o 
  -1   6   4        0.00       -1.58      4.68 o 
   0   6   4      110.40      122.29      6.48 o 
   1   6   4      764.48      746.45     13.48 o 
   2   6   4      262.89      272.44      8.74 o 
   3   6   4      109.14      120.21      9.17 o 
   4   6   4      608.72      640.47     16.64 o 
   5   6   4       45.85       27.57      8.17 o 
   6   6   4        2.82       -3.39      6.79 o 
   7   6   4        5.45       -4.28      8.56 o 
   8   6   4       54.07       35.05     14.82 o 
   9   6   4       22.84       31.73     17.19 o 
  -8   7   4        1.50       -2.05     13.17 o 
  -7   7   4        2.41       -6.05     12.10 o 
  -6   7   4       93.69       61.69     21.23 o 
  -5   7   4       92.16       93.73     12.89 o 
  -4   7   4     1518.51     1513.08     30.14 o 
  -3   7   4       22.71       28.77      8.44 o 
  -2   7   4      110.08      119.29     10.53 o 
  -1   7   4      141.68      138.28      9.26 o 
   0   7   4      779.90      808.65     20.72 o 
   1   7   4      118.12      135.22     11.09 o 
   2   7   4     1109.49     1132.63     18.83 o 
   3   7   4        7.11       22.40      5.78 o 
   4   7   4      359.61      329.30     15.64 o 
   5   7   4       12.93       -4.49      8.97 o 
   6   7   4       30.13       10.61      9.88 o 
   7   7   4       16.39       12.59     14.48 o 
   8   7   4        2.09       -2.15     14.09 o 
  -8   8   4        3.14        6.15     15.27 o 
  -7   8   4       31.78       40.05     16.44 o 
  -6   8   4      845.48      786.64     34.60 o 
  -5   8   4       72.48       86.06     12.55 o 
  -4   8   4      103.51      138.26     13.86 o 
  -3   8   4       36.18       44.18      9.65 o 
  -2   8   4      801.51      830.12     21.27 o 
  -1   8   4      326.03      302.24     12.99 o 
   0   8   4       26.59       20.12      7.31 o 
   1   8   4       29.80       39.30      7.91 o 
   2   8   4      273.42      261.75     14.16 o 
   3   8   4       25.42       25.81     13.06 o 
   4   8   4        4.81       -0.38      9.16 o 
   5   8   4        7.29       -3.97      7.93 o 
   6   8   4       84.55       99.49     15.38 o 
   7   8   4        5.31       -6.62     13.24 o 
   8   8   4        2.11       -1.14     15.61 o 
  -7   9   4       44.79       75.02     19.98 o 
  -6   9   4      170.41      220.81     27.71 o 
  -5   9   4       86.81       88.72     13.21 o 
  -4   9   4      585.40      573.86     20.30 o 
  -3   9   4        5.86       29.11      9.75 o 
  -2   9   4       25.83       35.56      9.54 o 
  -1   9   4        0.00        1.36     12.99 o 
   0   9   4       91.00      109.95     25.12 o 
   1   9   4        0.02       -5.85     11.70 o 
   2   9   4       23.91       12.71     14.60 o 
   3   9   4        0.34       -5.87     11.75 o 
   4   9   4        0.57       -8.39     16.78 o 
   5   9   4        4.06       -6.79     13.58 o 
   6   9   4        6.17       -0.89     20.30 o 
  -5  10   4        0.97       -0.80     11.83 o 
  -4  10   4        6.88        1.76     17.02 o 
  -3  10   4        3.25        1.66     15.06 o 
  -2  10   4      770.25      744.95     35.03 o 
  -1  10   4       36.85       76.38     19.50 o 
   0  10   4      118.13      115.67     21.30 o 
   1  10   4        4.99       -2.29     13.74 o 
   2  10   4       37.84       -1.29     24.75 o 
   3  10   4        6.56       -7.80     15.61 o 
   4  10   4       15.49       -1.37     14.86 o 
   5  10   4        1.26       -7.37     14.74 o 
  -4  11   4        0.73       -2.35     15.46 o 
  -3  11   4       23.07       29.74     16.93 o 
  -2  11   4      446.97      452.46     62.17 o 
  -1  11   4        1.53       24.49     27.66 o 
   0  11   4       13.30       -0.89     15.32 o 
   1  11   4        0.49       -7.76     15.53 o 
   2  11   4        1.30       -7.00     14.00 o 
   3  11   4        0.00       -7.46     14.93 o 
   4  11   4        4.64       -7.32     14.64 o 
 -11   1   5       26.97       12.15     13.15 o 
 -10   1   5        0.97       -4.58      9.16 o 
  -9   1   5      296.89      304.07     15.36 o 
  -8   1   5       35.11       57.79     11.74 o 
  -7   1   5      152.70      180.31     11.69 o 
  -6   1   5        4.95        2.71      4.78 o 
  -5   1   5       18.83       15.91      5.05 o 
  -4   1   5        5.98        2.65      3.57 o 
  -3   1   5     4972.77     5091.56     47.76 o 
  -2   1   5      102.20       93.78      3.88 o 
  -1   1   5      889.80      824.81     14.03 o 
   0   1   5       33.95       54.77      7.44 o 
   1   1   5      300.25      294.68      7.44 o 
   2   1   5     1210.40     1167.79     18.88 o 
   3   1   5      396.52      401.22     11.16 o 
   4   1   5     1231.72     1195.55     28.33 o 
   5   1   5        0.07       -2.93      5.86 o 
   6   1   5       63.90       64.76      9.25 o 
   7   1   5       20.31       20.28      8.32 o 
   8   1   5      145.73      177.17     15.99 o 
   9   1   5      573.73      549.74     22.37 o 
  10   1   5       57.34       31.26     12.51 o 
 -10   2   5        4.06       -2.53      9.09 o 
  -9   2   5     1710.74     1758.20     35.40 o 
  -8   2   5       31.75       39.73      9.57 o 
  -7   2   5        0.50        0.50      6.53 o 
  -6   2   5        3.77        0.72      5.25 o 
  -5   2   5       66.98       78.08      4.61 o 
  -4   2   5       48.91       42.27      5.29 o 
  -3   2   5     4379.35     4330.95     44.81 o 
  -2   2   5      101.59      108.32      3.68 o 
  -1   2   5     4246.85     4475.28     71.02 o 
   0   2   5      100.43       86.86     11.32 o 
   1   2   5     7005.63     7279.25    100.07 o 
   2   2   5      215.57      190.83      7.42 o 
   3   2   5     4509.57     4576.56     74.69 o 
   4   2   5      663.59      720.42     14.82 o 
   5   2   5      430.55      399.37     14.28 o 
   6   2   5       81.39       84.86     10.38 o 
   7   2   5      842.41      799.61     23.78 o 
   8   2   5      159.75      174.51     19.31 o 
   9   2   5       66.33       35.15     11.65 o 
  10   2   5        1.20       -5.15     10.30 o 
 -10   3   5       12.21       12.26     10.09 o 
  -9   3   5        6.01        6.15      8.24 o 
  -8   3   5        4.91        8.71      8.07 o 
  -7   3   5     2114.43     2224.80     38.89 o 
  -6   3   5       31.82       22.86      8.29 o 
  -5   3   5      431.33      448.03      9.47 o 
  -4   3   5      294.38      270.11      7.80 o 
  -3   3   5      396.77      327.55      8.81 o 
  -2   3   5       79.31       96.35      9.18 o 
  -1   3   5     1064.51     1106.09     19.96 o 
   0   3   5     1598.13     1486.98     23.73 o 
   1   3   5      140.37      126.35     10.58 o 
   2   3   5      456.19      397.92      9.67 o 
   3   3   5    14586.96    15723.02    195.87 o 
   4   3   5       51.30       29.90      5.67 o 
   5   3   5       85.63      104.10      8.52 o 
   6   3   5      298.26      279.17     13.66 o 
   7   3   5      296.07      264.02     14.85 o 
   8   3   5        8.90        3.16      8.58 o 
   9   3   5       13.92       -2.84     10.96 o 
  10   3   5       11.49        3.93     10.61 o 
 -10   4   5       28.38       19.93     15.88 o 
  -9   4   5      438.86      438.46     26.98 o 
  -8   4   5       23.46       35.33     14.93 o 
  -7   4   5      332.26      310.72     15.96 o 
  -6   4   5      165.67      195.13     13.45 o 
  -5   4   5     1614.06     1572.73     22.83 o 
  -4   4   5      142.07      153.23      8.01 o 
  -3   4   5       86.04       82.83     12.45 o 
  -2   4   5        2.89        0.68      4.66 o 
  -1   4   5     6027.17     5996.78     74.52 o 
   0   4   5      380.35      340.86      6.60 o 
   1   4   5      578.63      496.98      9.23 o 
   2   4   5      296.16      365.63      9.79 o 
   3   4   5      298.67      318.02     10.23 o 
   4   4   5       43.72       36.72      6.76 o 
   5   4   5        9.74        4.51      5.26 o 
   6   4   5       38.57       45.94      7.86 o 
   7   4   5      708.55      653.45     22.31 o 
   8   4   5       36.56       29.67     10.95 o 
   9   4   5       76.22       72.27     14.45 o 
  10   4   5        7.83       12.15     14.61 o 
 -10   5   5        4.00       -4.74     14.81 o 
  -9   5   5       56.79       47.20     17.10 o 
  -8   5   5        0.32       -6.69     13.39 o 
  -7   5   5     1106.42     1193.55     40.91 o 
  -6   5   5       50.52       66.77     15.29 o 
  -5   5   5     5241.45     5345.52     71.12 o 
  -4   5   5       30.64       29.48      5.56 o 
  -3   5   5       11.26       -1.31      4.00 o 
  -2   5   5       16.34       22.53      5.59 o 
  -1   5   5       23.40       11.18      5.38 o 
   0   5   5      469.31      418.12      8.31 o 
   1   5   5     3089.38     3024.23     32.39 o 
   2   5   5       52.45       98.33     16.76 o 
   3   5   5      750.85      728.37     16.10 o 
   4   5   5        1.51       -2.15      4.80 o 
   5   5   5      879.15      874.11     19.90 o 
   6   5   5      116.67      113.00     10.68 o 
   7   5   5       23.78        3.93      8.79 o 
   8   5   5        0.56       -4.37      8.75 o 
   9   5   5       11.76       -5.11     10.22 o 
  -9   6   5       82.40       97.41     20.59 o 
  -8   6   5       14.60       -6.02     12.04 o 
  -7   6   5       85.19      110.31     27.54 o 
  -6   6   5        8.43        9.82     13.20 o 
  -5   6   5     5139.41     5324.41     99.33 o 
  -4   6   5        6.46       17.53      8.04 o 
  -3   6   5      698.81      733.85     18.39 o 
  -2   6   5        0.00       -3.75     11.09 o 
  -1   6   5     1386.34     1334.46     27.25 o 
   0   6   5        0.80       -1.66      3.32 o 
   1   6   5      259.11      257.26      8.03 o 
   2   6   5      408.87      378.67     10.17 o 
   3   6   5       19.29       27.38      6.41 o 
   4   6   5        6.75       -3.27      6.55 o 
   5   6   5      116.70      104.08     10.70 o 
   6   6   5        6.92       -3.44      6.89 o 
   7   6   5       28.98       19.75     10.68 o 
   8   6   5        1.89        0.64     12.21 o 
   9   6   5       28.59       17.10     15.35 o 
  -8   7   5        3.91       -9.50     20.58 o 
  -7   7   5        0.99       -6.43     12.85 o 
  -6   7   5       11.95       -1.20     12.81 o 
  -5   7   5     1594.70     1734.38     33.29 o 
  -4   7   5      539.68      579.71     25.93 o 
  -3   7   5      687.53      683.08     18.96 o 
  -2   7   5        9.68       -0.96      6.17 o 
  -1   7   5      108.89      112.82     13.03 o 
   0   7   5        6.50       -2.44      5.67 o 
   1   7   5        1.79        4.05     16.49 o 
   2   7   5        6.76        7.10      5.39 o 
   3   7   5      485.13      485.80     12.68 o 
   4   7   5       60.22       71.94     12.55 o 
   5   7   5      178.79      174.96     16.22 o 
   6   7   5       20.20       10.65     10.09 o 
   7   7   5        6.67       -5.75     11.50 o 
   8   7   5        0.70        6.66     13.81 o 
  -8   8   5        5.25       12.95     15.93 o 
  -7   8   5       16.20       16.35     16.04 o 
  -6   8   5       19.15       30.39     15.23 o 
  -5   8   5       35.75       44.10     10.70 o 
  -4   8   5       42.58       65.43     11.39 o 
  -3   8   5      437.78      475.17     17.33 o 
  -2   8   5       57.61       65.37     10.06 o 
  -1   8   5      114.84       92.60     10.36 o 
   0   8   5       48.61       57.72     17.59 o 
   1   8   5       39.42       43.82      9.03 o 
   2   8   5       12.75        4.24      9.68 o 
   3   8   5      288.19      292.83     17.92 o 
   4   8   5       65.69       60.67     23.46 o 
   5   8   5        4.37       -5.76     11.52 o 
   6   8   5       27.39       15.73     10.73 o 
   7   8   5        6.90       -1.16     13.80 o 
   8   8   5        2.95       -3.57     15.33 o 
  -7   9   5      133.08      164.73     25.20 o 
  -6   9   5        3.40        7.43     15.29 o 
  -5   9   5      116.93      104.17     15.64 o 
  -4   9   5        0.46       25.50     10.08 o 
  -3   9   5      376.76      394.15     16.86 o 
  -2   9   5       67.70       73.82     11.43 o 
  -1   9   5       49.86       45.13     12.00 o 
   0   9   5       31.67       17.52     13.49 o 
   1   9   5        0.01       -4.22     12.09 o 
   2   9   5       28.09       29.35     14.47 o 
   3   9   5      270.18      310.45     29.12 o 
   4   9   5        0.13       -6.19     12.38 o 
   5   9   5      214.32      211.37     25.57 o 
   6   9   5        4.43       -9.34     18.68 o 
  -5  10   5       38.71       24.02     13.58 o 
  -4  10   5        0.59        1.25     14.61 o 
  -3  10   5        6.10       10.25     15.89 o 
  -2  10   5       25.71       61.39     26.37 o 
  -1  10   5      324.77      358.55     37.47 o 
   0  10   5       58.05       39.62     16.68 o 
   1  10   5      123.80      150.55     23.10 o 
   2  10   5       11.48       -7.45     14.90 o 
   3  10   5       35.31       22.98     16.85 o 
   4  10   5        0.77       -5.47     14.07 o 
   5  10   5        7.95       -1.37     15.84 o 
  -4  11   5       16.05        6.43     30.69 o 
  -3  11   5       97.63      110.72     22.64 o 
  -2  11   5       75.16      103.04     22.26 o 
  -1  11   5       26.79       29.40     17.85 o 
   0  11   5        0.27       -4.11     15.53 o 
   1  11   5        0.00       -7.27     14.54 o 
   2  11   5        0.46       -6.96     13.91 o 
   3  11   5        1.81       -9.18     18.36 o 
 -11   0   6        4.89       -7.00     14.00 o 
 -10   0   6      757.21      863.92     43.82 o 
  -9   0   6       74.52      109.36     18.24 o 
  -8   0   6     8272.32     8621.61    141.43 o 
  -7   0   6      100.27       89.44     13.51 o 
  -6   0   6      259.94      248.45     14.96 o 
  -5   0   6        8.12       -1.78      5.83 o 
  -4   0   6       50.42       66.20      8.95 o 
  -3   0   6      610.13      568.26     16.52 o 
  -2   0   6    12512.14    12586.44    182.80 o 
  -1   0   6     2259.59     1989.21     50.78 o 
   0   0   6    24448.58    24005.72    311.06 o 
   1   0   6      217.85      226.22     11.67 o 
   2   0   6     5381.26     5417.22    110.89 o 
   3   0   6      101.58       88.61      9.95 o 
   4   0   6    10621.37    11262.43    159.24 o 
   5   0   6       27.88        8.76      7.11 o 
   6   0   6     2036.07     2052.10     46.23 o 
   7   0   6       31.78       33.03     11.27 o 
   8   0   6     2097.03     2230.33     55.05 o 
   9   0   6      582.93      660.56     30.23 o 
  10   0   6      551.29      446.68     37.00 o 
 -10   1   6       93.39       97.90     13.81 o 
  -9   1   6       64.03      148.11     14.08 o 
  -8   1   6      186.14      234.51     14.84 o 
  -7   1   6      302.25      298.62     12.72 o 
  -6   1   6      850.43      814.40     18.88 o 
  -5   1   6       74.54       81.35      7.60 o 
  -4   1   6       14.74       22.53      4.61 o 
  -3   1   6       85.95       64.41      5.33 o 
  -2   1   6      823.46      778.85     10.86 o 
  -1   1   6      618.56      564.96      8.09 o 
   0   1   6        1.37        3.01      2.09 o 
   1   1   6        6.62        7.78      3.01 o 
   2   1   6      898.09     1007.43     29.42 o 
   3   1   6      370.11      307.46      9.83 o 
   4   1   6     2238.30     2286.52     50.41 o 
   5   1   6       35.25       47.67      7.50 o 
   6   1   6       99.29      111.95     19.48 o 
   7   1   6      540.98      595.48     24.43 o 
   8   1   6      215.35      255.66     17.28 o 
   9   1   6       95.40      114.47     14.90 o 
  10   1   6       36.51       39.53     12.82 o 
 -10   2   6       43.09       56.49     14.31 o 
  -9   2   6       27.00       52.02     11.09 o 
  -8   2   6     1956.56     2111.95     37.30 o 
  -7   2   6       60.41       88.35      9.88 o 
  -6   2   6        2.15       -2.54      5.08 o 
  -5   2   6        8.19        6.73      3.13 o 
  -4   2   6       22.87       28.05      4.09 o 
  -3   2   6      227.20      184.27      5.78 o 
  -2   2   6       30.90       30.66      2.85 o 
  -1   2   6     1302.20     1149.77     20.61 o 
   0   2   6     4951.03     4730.21     57.37 o 
   1   2   6       22.23       14.64      2.59 o 
   2   2   6     7883.27     8009.16     79.74 o 
   3   2   6        5.33        4.15      3.70 o 
   4   2   6      593.47      610.52     14.95 o 
   5   2   6       94.13      100.65      9.94 o 
   6   2   6      485.83      472.73     19.09 o 
   7   2   6       34.01       42.93      9.55 o 
   8   2   6      118.98      110.35     18.86 o 
   9   2   6        7.15       -4.59      9.18 o 
  10   2   6       56.07       74.42     14.26 o 
 -10   3   6      254.28      340.05     23.11 o 
  -9   3   6        2.49        6.58      8.40 o 
  -8   3   6      542.01      603.36     18.95 o 
  -7   3   6        8.98       20.66      8.10 o 
  -6   3   6      767.01      765.71     18.41 o 
  -5   3   6       30.24       31.39      4.45 o 
  -4   3   6     1202.83     1183.59     17.19 o 
  -3   3   6      185.83      157.75      5.39 o 
  -2   3   6      244.55      269.87      9.77 o 
  -1   3   6       14.68       23.13      7.61 o 
   0   3   6     3956.18     3941.80     67.13 o 
   1   3   6      218.79      211.07      6.48 o 
   2   3   6     4616.99     4326.14     47.36 o 
   3   3   6     1046.77      981.47     17.42 o 
   4   3   6       10.75       -1.66      4.31 o 
   5   3   6      334.79      317.71     11.17 o 
   6   3   6        0.32       -3.16      6.33 o 
   7   3   6       15.00        4.10     10.77 o 
   8   3   6       33.31       17.07     12.24 o 
   9   3   6       23.02       42.10     11.98 o 
  10   3   6        2.46       -5.06     10.12 o 
 -10   4   6       38.00       31.74     16.27 o 
  -9   4   6        0.24        5.13     13.44 o 
  -8   4   6       98.96       65.44     16.77 o 
  -7   4   6       95.11      114.71     13.34 o 
  -6   4   6       75.28       96.01     11.42 o 
  -5   4   6       22.15       21.47      5.44 o 
  -4   4   6     1577.07     1596.16     24.64 o 
  -3   4   6        0.22       -2.61      5.23 o 
  -2   4   6       13.94       16.69      5.60 o 
  -1   4   6        0.46       14.06      5.07 o 
   0   4   6      155.85      162.18      8.02 o 
   1   4   6       29.24       33.26      4.88 o 
   2   4   6      100.31      118.73      7.23 o 
   3   4   6      322.94      313.01     10.10 o 
   4   4   6      372.14      426.52     12.56 o 
   5   4   6       17.29        9.18      5.60 o 
   6   4   6        2.00       -2.82      5.65 o 
   7   4   6       28.31       13.62      9.30 o 
   8   4   6       76.19       59.63     12.54 o 
   9   4   6        0.32       -5.83     11.66 o 
  10   4   6       72.31       69.78     14.89 o 
  -9   5   6        0.43       -6.49     12.98 o 
  -8   5   6        0.26        5.36     13.38 o 
  -7   5   6        3.38        6.61     12.47 o 
  -6   5   6      142.04      141.42     19.16 o 
  -5   5   6        6.66       35.79     11.33 o 
  -4   5   6        1.57       -3.14      6.28 o 
  -3   5   6       61.51       57.45      8.98 o 
  -2   5   6     2235.17     2387.51     39.23 o 
  -1   5   6       73.25       82.61      8.40 o 
   0   5   6      513.28      568.68      9.61 o 
   1   5   6        6.46        0.99      3.68 o 
   2   5   6      602.23      583.30     11.81 o 
   3   5   6        2.24       -2.35      4.70 o 
   4   5   6        5.35       -2.29      4.58 o 
   5   5   6        0.11       -2.83      5.65 o 
   6   5   6       18.65        6.25      7.21 o 
   7   5   6       64.40       67.40     12.05 o 
   8   5   6       25.94        3.46      9.49 o 
   9   5   6        3.17       -4.72      9.44 o 
  -9   6   6        0.05       13.05     15.41 o 
  -8   6   6       38.24       29.44     15.40 o 
  -7   6   6        8.73        4.56     12.57 o 
  -6   6   6      191.86      172.12     21.28 o 
  -5   6   6        3.65       74.63     12.30 o 
  -4   6   6       89.95      104.75     10.61 o 
  -3   6   6        6.68        5.45      6.77 o 
  -2   6   6      501.99      513.77     17.03 o 
  -1   6   6        0.28        3.38      5.69 o 
   0   6   6        0.42       58.50     57.26 o 
   1   6   6       25.58       36.72      4.89 o 
   2   6   6     1251.56     1302.11     19.71 o 
   3   6   6       77.98       77.00      7.03 o 
   4   6   6       62.91       68.87      8.85 o 
   5   6   6       15.56       -3.32      6.64 o 
   6   6   6       14.00       -3.62      7.24 o 
   7   6   6      203.74      257.75     26.14 o 
   8   6   6       11.51       14.73     11.32 o 
   9   6   6        0.01       -6.06     12.12 o 
  -8   7   6        0.28       -6.02     14.63 o 
  -7   7   6       21.27       33.39     26.89 o 
  -6   7   6      125.49      143.24     24.27 o 
  -5   7   6        3.54       42.42     10.41 o 
  -4   7   6     4102.08     4145.54     57.30 o 
  -3   7   6       53.20       67.30      9.77 o 
  -2   7   6       72.41       59.07     14.09 o 
  -1   7   6        5.61        1.03      6.01 o 
   0   7   6       58.16       54.39     13.33 o 
   1   7   6       12.96       12.17      7.08 o 
   2   7   6      123.87      137.07     11.94 o 
   3   7   6       20.81       16.36      5.92 o 
   4   7   6      509.50      486.56     15.43 o 
   5   7   6       38.80       28.06      8.49 o 
   6   7   6      117.32       80.47     13.52 o 
   7   7   6       18.35       -3.33     12.49 o 
   8   7   6       29.95        7.86     14.58 o 
  -8   8   6       28.92       38.30     20.54 o 
  -7   8   6       13.69       14.08     15.45 o 
  -6   8   6        7.00       12.53     14.49 o 
  -5   8   6       27.55       32.10     10.84 o 
  -4   8   6      750.71      694.61     21.25 o 
  -3   8   6        0.98        5.47      7.92 o 
  -2   8   6        3.27       -2.17      6.78 o 
  -1   8   6        0.91       -3.45      6.89 o 
   0   8   6     1800.88     1846.04     36.67 o 
   1   8   6       36.47       28.28      8.93 o 
   2   8   6       15.32       30.26      8.90 o 
   3   8   6       46.94       91.41     16.66 o 
   4   8   6      131.79      179.84     31.47 o 
   5   8   6       93.68      117.86     27.58 o 
   6   8   6      142.06      114.00     17.98 o 
   7   8   6        0.09       -5.85     11.69 o 
  -7   9   6        0.16        1.81     16.47 o 
  -6   9   6       23.63        6.97     15.12 o 
  -5   9   6        0.25        2.81      9.69 o 
  -4   9   6      839.15      833.15     24.33 o 
  -3   9   6      170.90      260.72     17.41 o 
  -2   9   6      135.04      152.53     13.80 o 
  -1   9   6       26.59       23.93      8.90 o 
   0   9   6       27.90       36.76     11.23 o 
   1   9   6        6.65        6.69     14.28 o 
   2   9   6       16.85       32.59     21.76 o 
   3   9   6       15.41       12.62     18.36 o 
   4   9   6       35.62       37.70     15.84 o 
   5   9   6       42.99       30.41     15.97 o 
   6   9   6        9.40       11.89     20.54 o 
  -5  10   6        1.83        2.84     10.27 o 
  -4  10   6      327.69      333.96     24.77 o 
  -3  10   6       12.87       34.39     17.76 o 
  -2  10   6      564.25      569.75     31.40 o 
  -1  10   6      175.62      214.81     26.51 o 
   0  10   6      129.99      131.32     21.45 o 
   1  10   6       20.85       13.58     30.86 o 
   2  10   6       12.86       -5.41     13.81 o 
   3  10   6        8.64       -7.00     14.01 o 
   4  10   6       11.48        0.51     14.72 o 
   5  10   6        0.00       -7.39     14.79 o 
  -3  11   6        9.34       -2.03     16.20 o 
  -2  11   6      105.72      125.27     24.31 o 
  -1  11   6      131.38      154.78     25.22 o 
   0  11   6        3.30        4.64     17.71 o 
   1  11   6       16.44        3.68     16.29 o 
   2  11   6        1.14       -7.53     15.07 o 
   3  11   6        0.20       -8.01     16.02 o 
 -10   1   7       54.98       73.56     12.37 o 
  -9   1   7     1254.53     1236.27     29.44 o 
  -8   1   7      163.41      224.16     15.14 o 
  -7   1   7      132.71      164.40     12.05 o 
  -6   1   7        4.63        1.19      5.20 o 
  -5   1   7       72.81       71.68      7.47 o 
  -4   1   7       92.97       93.09      7.20 o 
  -3   1   7     2976.35     3160.58     37.09 o 
  -2   1   7      304.48      283.90      7.10 o 
  -1   1   7     8287.54     8274.32     79.57 o 
   0   1   7       12.96       22.18      3.58 o 
   1   1   7      650.75      608.31     14.62 o 
   2   1   7     1650.54     1505.48     68.71 o 
   3   1   7      702.40      723.39     15.94 o 
   4   1   7      328.02      329.53     13.03 o 
   5   1   7      504.90      485.39     15.63 o 
   6   1   7        4.59       -2.92      5.84 o 
   7   1   7      484.63      491.95     18.93 o 
   8   1   7      479.95      480.20     20.11 o 
   9   1   7      103.30      131.27     15.42 o 
  10   1   7        4.56        5.59     10.74 o 
 -10   2   7        9.40       23.69     10.24 o 
  -9   2   7       13.16       21.72      9.69 o 
  -8   2   7       90.75      211.57     13.36 o 
  -7   2   7     2810.19     2797.76     42.47 o 
  -6   2   7       23.58        9.44      6.38 o 
  -5   2   7      195.39      186.48      6.81 o 
  -4   2   7      689.02      692.19     12.30 o 
  -3   2   7     1115.49     1158.27     15.78 o 
  -2   2   7        6.37       -0.95      1.90 o 
  -1   2   7       40.03       13.20      3.48 o 
   0   2   7      783.81      763.00     18.49 o 
   1   2   7     2199.13     2222.16     44.06 o 
   2   2   7       89.61       82.95      7.46 o 
   3   2   7      166.33      153.76      6.68 o 
   4   2   7      741.06      763.84     18.35 o 
   5   2   7      424.44      428.68     14.95 o 
   6   2   7       67.78       68.00      9.70 o 
   7   2   7     1213.64     1231.57     30.14 o 
   8   2   7        7.77       -4.27      8.54 o 
   9   2   7        0.39       -4.50      8.99 o 
  10   2   7       66.48       70.51     14.14 o 
 -10   3   7       27.20       51.04     14.06 o 
  -9   3   7        9.43       11.84      8.76 o 
  -8   3   7       26.44       79.77     10.71 o 
  -7   3   7     1028.25     1041.49     23.54 o 
  -6   3   7      131.87      159.24     10.40 o 
  -5   3   7        4.10        0.14      3.88 o 
  -4   3   7      217.47      202.44      7.00 o 
  -3   3   7      203.12      199.07      6.07 o 
  -2   3   7      194.98      177.90      9.25 o 
  -1   3   7    20966.64    21219.67    511.97 o 
   0   3   7      614.71      554.22     21.49 o 
   1   3   7      539.48      546.08     12.20 o 
   2   3   7       86.42       63.40      5.35 o 
   3   3   7      666.26      675.66     14.26 o 
   4   3   7      115.62      120.88     11.08 o 
   5   3   7      377.63      435.71     14.48 o 
   6   3   7        4.59       -3.28      6.56 o 
   7   3   7       53.02       56.75     14.11 o 
   8   3   7       48.86       23.03     10.54 o 
   9   3   7      351.22      320.24     18.10 o 
  10   3   7       22.80       11.60     11.98 o 
 -10   4   7       49.62       61.11     19.05 o 
  -9   4   7      356.92      323.05     26.04 o 
  -8   4   7        0.23        0.99     19.25 o 
  -7   4   7      802.11      822.96     33.73 o 
  -6   4   7      214.79      239.44     11.29 o 
  -5   4   7      268.17      222.53      8.34 o 
  -4   4   7      161.26      145.73     12.08 o 
  -3   4   7      103.89      101.52      8.29 o 
  -2   4   7       69.11       75.01      9.63 o 
  -1   4   7     3497.47     3560.17     49.82 o 
   0   4   7      682.58      654.40     17.75 o 
   1   4   7     1480.12     1491.53     21.41 o 
   2   4   7      633.29      568.34     12.35 o 
   3   4   7      936.78      909.99     17.35 o 
   4   4   7       12.39        8.33      5.00 o 
   5   4   7      469.12      486.22     21.23 o 
   6   4   7      270.07      241.91     11.52 o 
   7   4   7      407.63      329.39     16.38 o 
   8   4   7       51.56       25.14     13.66 o 
   9   4   7       42.41       14.55     11.01 o 
  10   4   7       36.56       53.11     14.25 o 
  -9   5   7        0.56       -0.64     13.88 o 
  -8   5   7        8.33       -5.83     11.66 o 
  -7   5   7       13.85       24.02     14.06 o 
  -6   5   7       76.86      105.73     17.50 o 
  -5   5   7        0.01        1.00      7.66 o 
  -4   5   7      324.73      271.10     13.23 o 
  -3   5   7     1767.70     1775.14     48.99 o 
  -2   5   7       43.98       58.91      8.24 o 
  -1   5   7      108.95      108.19     13.18 o 
   0   5   7      124.14      139.14     11.47 o 
   1   5   7       43.61       42.86      4.54 o 
   2   5   7      222.52      200.05      7.33 o 
   3   5   7      109.35       91.79      8.15 o 
   4   5   7       78.07       91.19      8.50 o 
   5   5   7      171.61      176.70      9.87 o 
   6   5   7      120.48       90.13     10.32 o 
   7   5   7      349.21      316.86     16.59 o 
   8   5   7       28.55       14.85     15.52 o 
   9   5   7        2.24       13.69     14.21 o 
  -9   6   7       21.35       12.18     15.32 o 
  -8   6   7       10.77        0.44     17.15 o 
  -7   6   7       24.61       40.40     15.61 o 
  -6   6   7       16.73        3.07     12.13 o 
  -5   6   7       21.88       28.45     12.43 o 
  -4   6   7       54.92       69.57     11.17 o 
  -3   6   7      204.71      215.27     14.98 o 
  -2   6   7       61.29       64.59      9.35 o 
  -1   6   7      494.21      459.00     15.72 o 
   0   6   7       53.57       66.77      8.80 o 
   1   6   7     1738.14     1783.27     22.96 o 
   2   6   7        0.25        1.25      4.13 o 
   3   6   7       82.61       70.42      7.07 o 
   4   6   7        2.45       -2.81      5.63 o 
   5   6   7       27.90       12.88      7.41 o 
   6   6   7        7.25       -3.17      6.34 o 
   7   6   7      238.31      205.30     17.58 o 
   8   6   7        9.42       -2.50     10.09 o 
   9   6   7       26.17       16.51     18.64 o 
  -8   7   7        0.00        3.42     14.75 o 
  -7   7   7       38.47       11.21     14.52 o 
  -6   7   7        9.17       -5.84     14.60 o 
  -5   7   7      303.86      287.41     14.65 o 
  -4   7   7        1.06       36.45      9.77 o 
  -3   7   7        0.04       -3.65      7.30 o 
  -2   7   7        2.56       -3.11      6.22 o 
  -1   7   7      404.58      390.85     15.52 o 
   0   7   7      164.10      176.57     12.17 o 
   1   7   7      407.48      394.63     15.39 o 
   2   7   7       16.46       15.29      7.20 o 
   3   7   7       69.35       66.36      8.38 o 
   4   7   7        0.02       -1.51      5.69 o 
   5   7   7       72.71       54.69      9.88 o 
   6   7   7        8.49        1.03      9.46 o 
   7   7   7       11.70       -5.43     10.86 o 
   8   7   7        7.87       15.78     14.51 o 
  -8   8   7        5.37       -1.99     20.66 o 
  -7   8   7       44.89       37.85     16.73 o 
  -6   8   7        0.60       -5.83     11.65 o 
  -5   8   7       34.09       29.93     11.38 o 
  -4   8   7       28.89       44.23     10.66 o 
  -3   8   7        1.70       -4.07      8.13 o 
  -2   8   7        2.93       -0.97      8.56 o 
  -1   8   7        1.61        0.03      7.60 o 
   0   8   7      287.58      288.99     14.60 o 
   1   8   7        0.26       -3.64      7.28 o 
   2   8   7       26.92       34.57      9.52 o 
   3   8   7     1083.65     1194.67     65.88 o 
   4   8   7       57.63       39.23     13.13 o 
   5   8   7        3.32       10.68     17.63 o 
   6   8   7       54.50       46.62     15.30 o 
   7   8   7        1.87       -8.53     17.07 o 
  -7   9   7        4.88       -7.54     16.13 o 
  -6   9   7       21.27       23.89     15.51 o 
  -5   9   7       19.01        7.34     10.26 o 
  -4   9   7        0.89       29.63     10.11 o 
  -3   9   7      722.09      732.73     22.46 o 
  -2   9   7        0.37       -3.78      7.55 o 
  -1   9   7       61.43       62.62     10.61 o 
   0   9   7       61.18       57.50     14.68 o 
   1   9   7       92.04      121.75     18.05 o 
   2   9   7       31.37       27.58     20.87 o 
   3   9   7       83.62       53.23     24.35 o 
   4   9   7       23.86       47.15     24.10 o 
   5   9   7       60.87       59.45     24.75 o 
   6   9   7        0.72       -4.27     14.08 o 
  -5  10   7       59.98       85.59     14.36 o 
  -4  10   7       11.10       23.40     14.99 o 
  -3  10   7      241.43      297.13     22.98 o 
  -2  10   7        0.06       11.84     16.14 o 
  -1  10   7        9.74        9.44     14.95 o 
   0  10   7       19.89        6.19     14.66 o 
   1  10   7      345.63      352.96     26.91 o 
   2  10   7        0.04       -8.75     17.51 o 
   3  10   7       75.38       83.57     19.96 o 
   4  10   7       13.65       14.86     16.30 o 
   5  10   7       27.92       34.20     17.93 o 
  -3  11   7       35.58       31.67     31.79 o 
  -2  11   7        3.79       40.10     29.84 o 
  -1  11   7       52.37       43.66     18.98 o 
   0  11   7        1.94       -7.40     14.80 o 
   1  11   7       49.80       70.19     21.05 o 
   2  11   7        2.30       -7.70     15.41 o 
   3  11   7      113.22      120.44     28.35 o 
 -10   0   8      206.56      265.59     27.05 o 
  -9   0   8        0.94        3.15     11.86 o 
  -8   0   8      118.04      139.98     19.47 o 
  -7   0   8        1.60       -3.66      8.62 o 
  -6   0   8        2.60       -3.10      6.58 o 
  -5   0   8       29.90       14.40      7.76 o 
  -4   0   8      673.81      644.27     20.39 o 
  -3   0   8     1496.59     1448.15     30.04 o 
  -2   0   8    18108.25    18567.40    255.11 o 
  -1   0   8     4959.83     4659.50     67.40 o 
   0   0   8     1159.36     1048.58     20.56 o 
   1   0   8       91.43       95.09      8.90 o 
   2   0   8    15105.04    15811.59    299.24 o 
   3   0   8      119.30       97.11     12.30 o 
   4   0   8     1730.95     1923.22     55.77 o 
   5   0   8       81.08       41.82     12.54 o 
   6   0   8        6.77       13.67     11.97 o 
   7   0   8      608.99      595.45     35.24 o 
   8   0   8     2594.04     2763.80     88.76 o 
   9   0   8       18.22       16.90     17.39 o 
  10   0   8       39.12       39.39     22.57 o 
 -10   1   8      174.19      188.96     18.37 o 
  -9   1   8      154.02      203.94     16.02 o 
  -8   1   8      282.91      291.32     14.04 o 
  -7   1   8       28.56       31.89      7.87 o 
  -6   1   8       62.72       61.87      8.08 o 
  -5   1   8       28.55       21.03      5.68 o 
  -4   1   8     4185.57     4508.17     51.85 o 
  -3   1   8       94.05       92.45      6.39 o 
  -2   1   8      226.64      206.45     10.05 o 
  -1   1   8      209.72      148.23      4.72 o 
   0   1   8      610.97      599.57     11.89 o 
   1   1   8      550.84      558.09     14.30 o 
   2   1   8     2201.31     2144.42     37.87 o 
   3   1   8      551.11      485.40     15.94 o 
   4   1   8     2558.25     2703.14     41.08 o 
   5   1   8       73.85       56.25      8.02 o 
   6   1   8      514.22      538.01     20.90 o 
   7   1   8      176.14      218.15     15.96 o 
   8   1   8      134.72      150.22     15.76 o 
   9   1   8      119.87      128.97     15.88 o 
  10   1   8       89.16       98.41     18.77 o 
 -10   2   8      472.77      561.69     21.16 o 
  -9   2   8        9.10       25.16      9.57 o 
  -8   2   8     2663.93     2784.65     44.64 o 
  -7   2   8       86.40      112.45     11.63 o 
  -6   2   8       76.86       88.75     11.35 o 
  -5   2   8       38.00       34.02      6.12 o 
  -4   2   8       82.69       78.28      5.71 o 
  -3   2   8      374.05      306.19      7.58 o 
  -2   2   8        4.08       12.79      3.84 o 
  -1   2   8      352.54      363.82      7.90 o 
   0   2   8     5233.42     5192.18     69.75 o 
   1   2   8      108.84      101.02      5.58 o 
   2   2   8     1078.77      987.17     18.77 o 
   3   2   8      112.94       77.32      8.37 o 
   4   2   8     2107.67     2067.14     34.31 o 
   5   2   8       49.19       52.77      8.32 o 
   6   2   8       13.71       18.71      7.60 o 
   7   2   8       45.09       57.21     10.63 o 
   8   2   8      538.09      482.16     20.39 o 
   9   2   8        8.56        0.19      9.81 o 
  10   2   8       37.70       35.46     13.04 o 
 -10   3   8      381.44      330.04     25.63 o 
  -9   3   8       11.59       27.21     11.53 o 
  -8   3   8     1160.64     1137.58     26.26 o 
  -7   3   8      286.60      302.26     13.30 o 
  -6   3   8     1564.36     1567.93     27.59 o 
  -5   3   8       56.36       40.20      5.42 o 
  -4   3   8     3029.24     3207.87     35.15 o 
  -3   3   8       19.50       21.23      3.55 o 
  -2   3   8      130.53      151.51      8.21 o 
  -1   3   8      122.81      141.42      8.02 o 
   0   3   8      251.40      271.61      7.09 o 
   1   3   8      136.87      132.20      5.72 o 
   2   3   8      440.09      465.90     10.73 o 
   3   3   8        3.63       -1.87      3.75 o 
   4   3   8     1109.42     1117.51     20.32 o 
   5   3   8      204.54      217.09      9.67 o 
   6   3   8      538.51      533.61     18.29 o 
   7   3   8      110.65       97.90     13.30 o 
   8   3   8       87.90       53.21     14.35 o 
   9   3   8       52.33       59.37     14.43 o 
  10   3   8       33.48       53.99     13.91 o 
 -10   4   8      124.08      146.48     23.79 o 
  -9   4   8        0.31       -1.37     13.46 o 
  -8   4   8      100.74       91.83     17.79 o 
  -7   4   8        0.59       53.76     15.35 o 
  -6   4   8     1110.00     1038.71     30.10 o 
  -5   4   8       23.96       12.17      6.04 o 
  -4   4   8      106.67      102.92      6.10 o 
  -3   4   8        4.91        5.21      3.58 o 
  -2   4   8      482.08      490.64     14.97 o 
  -1   4   8      728.19      730.65     17.85 o 
   0   4   8     4549.86     5044.30     65.67 o 
   1   4   8        0.83        3.53      2.97 o 
   2   4   8       28.44       16.61      4.35 o 
   3   4   8      444.24      392.26     11.39 o 
   4   4   8       34.47       19.76      5.80 o 
   5   4   8       72.43       82.97     10.42 o 
   6   4   8       31.05       17.09      7.35 o 
   7   4   8       23.44       -2.27     10.66 o 
   8   4   8       49.49       34.74     11.43 o 
   9   4   8       30.75       31.44     11.72 o 
  10   4   8        0.03       -5.58     11.16 o 
  -9   5   8        0.11       -8.18     16.62 o 
  -8   5   8       26.93       30.72     14.75 o 
  -7   5   8       85.11      126.26     19.75 o 
  -6   5   8     2150.09     2051.93     53.77 o 
  -5   5   8        3.18       -3.73      7.46 o 
  -4   5   8      114.22      112.70     11.79 o 
  -3   5   8        8.10       12.10      6.57 o 
  -2   5   8       43.88       59.35      8.36 o 
  -1   5   8       56.89       72.10      8.40 o 
   0   5   8     4810.53     5072.72     67.99 o 
   1   5   8      109.45      109.94      7.63 o 
   2   5   8      999.55      931.82     15.55 o 
   3   5   8        0.30       -2.01      4.01 o 
   4   5   8       48.81       35.69      6.78 o 
   5   5   8        0.36       -2.91      5.83 o 
   6   5   8       61.45       46.05      9.40 o 
   7   5   8       22.66        4.71      9.33 o 
   8   5   8       17.91        5.05     12.26 o 
   9   5   8       27.93       19.42     11.21 o 
  -9   6   8        0.17       -4.24     14.77 o 
  -8   6   8      126.33      132.83     22.01 o 
  -7   6   8        0.17       -5.38     11.33 o 
  -6   6   8      742.41      715.27     31.66 o 
  -5   6   8       16.85        7.14      8.08 o 
  -4   6   8       30.74       28.90      9.72 o 
  -3   6   8        2.44       -2.87      6.54 o 
  -2   6   8      471.28      472.98     16.62 o 
  -1   6   8       19.03       17.65      6.98 o 
   0   6   8     2965.10     3029.55     56.70 o 
   1   6   8        8.05       33.08     15.37 o 
   2   6   8        3.02        0.67      4.23 o 
   3   6   8       23.00       28.08      5.79 o 
   4   6   8      151.95      169.78     14.29 o 
   5   6   8       39.91       29.73      7.83 o 
   6   6   8       74.74       57.73     10.08 o 
   7   6   8       41.30       35.54     10.96 o 
   8   6   8      138.10      150.43     17.18 o 
   9   6   8        1.68       -6.76     17.83 o 
  -8   7   8       24.02       38.18     17.55 o 
  -7   7   8        2.46        0.87     13.80 o 
  -6   7   8        0.00       -5.66     11.31 o 
  -5   7   8       71.65       94.78     11.95 o 
  -4   7   8      159.03      205.43     15.22 o 
  -3   7   8        8.14        1.17      7.76 o 
  -2   7   8        0.04       -3.06      6.13 o 
  -1   7   8        7.76        5.31      7.19 o 
   0   7   8      176.11      183.33     12.69 o 
   1   7   8       20.67       43.28      8.71 o 
   2   7   8      836.52      831.65     22.59 o 
   3   7   8      241.26      259.77     13.59 o 
   4   7   8      272.11      251.87     11.83 o 
   5   7   8       86.92       99.67     10.94 o 
   6   7   8        0.25        1.39      8.01 o 
   7   7   8        2.75       -5.86     11.72 o 
   8   7   8        0.39       -6.54     13.08 o 
  -7   8   8        0.09       -6.68     13.37 o 
  -6   8   8       20.51        9.06     14.13 o 
  -5   8   8        0.50        7.14      9.29 o 
  -4   8   8       35.32       47.47     10.59 o 
  -3   8   8       59.27       83.48     11.44 o 
  -2   8   8       69.44       66.29     11.05 o 
  -1   8   8        9.52       -0.20      7.31 o 
   0   8   8      246.07      226.73     22.40 o 
   1   8   8       13.12       15.00      8.58 o 
   2   8   8     1502.19     1495.72     32.98 o 
   3   8   8       28.29       63.14     10.98 o 
   4   8   8      286.66      285.36     19.19 o 
   5   8   8        1.94       -4.97      9.95 o 
   6   8   8        4.08       -8.49     16.98 o 
   7   8   8       38.43       34.46     21.35 o 
  -6   9   8       18.85        5.93     15.91 o 
  -5   9   8       14.40        4.34      9.90 o 
  -4   9   8      315.98      393.25     17.86 o 
  -3   9   8      115.19      124.46     15.67 o 
  -2   9   8        7.17        0.25      8.14 o 
  -1   9   8       21.35       23.97      9.94 o 
   0   9   8        6.44       16.29      9.39 o 
   1   9   8        5.97       -4.20     10.91 o 
   2   9   8      465.56      431.02     41.13 o 
   3   9   8       10.48        4.37     19.41 o 
   4   9   8      143.46      176.36     34.63 o 
   5   9   8        0.19       -7.93     18.76 o 
   6   9   8       92.88       60.18     27.34 o 
  -5  10   8        0.29       -5.35     10.70 o 
  -4  10   8       93.79      132.41     24.50 o 
  -3  10   8        0.63       18.57     10.50 o 
  -2  10   8       12.37       12.87     11.33 o 
  -1  10   8       39.61        4.30     15.60 o 
   0  10   8       54.42       55.46     18.36 o 
   1  10   8       17.46       48.42     29.32 o 
   2  10   8        0.00        8.33     20.54 o 
   3  10   8       52.59       88.65     29.20 o 
   4  10   8       64.74       91.21     19.99 o 
   5  10   8       56.21       61.52     19.73 o 
  -3  11   8        1.86       -0.63     16.25 o 
  -2  11   8      315.40      342.64     29.48 o 
  -1  11   8       57.27       59.86     19.41 o 
   0  11   8       15.18       13.05     16.94 o 
   1  11   8       14.51       17.85     17.19 o 
   2  11   8       20.10       19.87     17.53 o 
   3  11   8       24.62       20.49     17.38 o 
 -10   1   9       63.13       66.82     14.26 o 
  -9   1   9     2464.12     2597.00     44.98 o 
  -8   1   9       33.92       32.04      9.01 o 
  -7   1   9      519.06      484.48     16.08 o 
  -6   1   9       58.40       55.62      7.68 o 
  -5   1   9     1366.23     1446.46     28.58 o 
  -4   1   9      553.55      575.99     13.60 o 
  -3   1   9     7905.97     8854.44     89.15 o 
  -2   1   9     3130.86     3191.30     36.14 o 
  -1   1   9     3461.84     3408.89     44.78 o 
   0   1   9      553.12      552.74     11.91 o 
   1   1   9       37.37       39.23      5.80 o 
   2   1   9      307.14      310.26     11.91 o 
   3   1   9      543.59      537.46     30.20 o 
   4   1   9      509.93      480.75     17.91 o 
   5   1   9      196.03      187.16     12.88 o 
   6   1   9        1.07       -3.12      6.24 o 
   7   1   9      972.30      960.59     26.58 o 
   8   1   9      310.26      266.28     19.63 o 
   9   1   9       65.95       69.86     19.57 o 
  10   1   9        3.28       -6.06     12.12 o 
 -10   2   9       73.37       88.59     13.13 o 
  -9   2   9       94.59      108.02     12.50 o 
  -8   2   9        1.08       25.72      8.93 o 
  -7   2   9        0.76       -3.14      6.29 o 
  -6   2   9      184.11      191.14      9.98 o 
  -5   2   9      139.64      147.33      8.55 o 
  -4   2   9      217.63      198.49      8.15 o 
  -3   2   9     1010.46     1076.45     18.19 o 
  -2   2   9      140.77      149.89      5.26 o 
  -1   2   9     1257.08     1243.44     15.08 o 
   0   2   9      213.63      240.84     24.15 o 
   1   2   9        0.01       -0.35      2.96 o 
   2   2   9       51.97       59.49      9.71 o 
   3   2   9      109.45       71.02      8.87 o 
   4   2   9      315.81      308.79     12.12 o 
   5   2   9      823.09      772.05     20.48 o 
   6   2   9        0.58       -3.24      6.49 o 
   7   2   9      197.83      213.25     14.27 o 
   8   2   9      139.91      128.14     15.05 o 
   9   2   9       71.68       72.52     13.71 o 
  10   2   9        0.52       -5.13     10.26 o 
 -10   3   9       13.22       10.79     15.26 o 
  -9   3   9       36.41       38.92     19.01 o 
  -8   3   9       10.99       31.01     10.99 o 
  -7   3   9      566.58      610.91     17.88 o 
  -6   3   9      119.92      136.36     10.76 o 
  -5   3   9        0.21       -2.00      4.00 o 
  -4   3   9      229.84      215.13      8.27 o 
  -3   3   9        0.17       -1.40      2.81 o 
  -2   3   9        0.03        4.18      3.67 o 
  -1   3   9     1552.22     1466.38     30.77 o 
   0   3   9      407.94      408.08      9.26 o 
   1   3   9        0.00       -0.34      3.53 o 
   2   3   9      103.45      105.96      6.68 o 
   3   3   9      812.26      841.47     16.34 o 
   4   3   9      245.96      250.93      9.90 o 
   5   3   9      146.19      140.81     11.77 o 
   6   3   9       50.26       56.26      9.96 o 
   7   3   9        0.69       -4.00      8.00 o 
   8   3   9       18.84        3.55      9.05 o 
   9   3   9        3.17       -4.75      9.49 o 
  10   3   9       13.86        9.11     11.60 o 
 -10   4   9       12.92       22.10     17.25 o 
  -9   4   9      170.42      207.91     24.96 o 
  -8   4   9        0.29       -5.96     11.92 o 
  -7   4   9     1170.06     1145.36     39.76 o 
  -6   4   9       46.14       47.55     14.35 o 
  -5   4   9      278.47      271.50     10.69 o 
  -4   4   9      298.74      265.54      9.52 o 
  -3   4   9     1286.22     1363.47     27.53 o 
  -2   4   9       21.23       29.67      6.71 o 
  -1   4   9     3321.81     3458.13    137.97 o 
   0   4   9      312.94      326.25     20.30 o 
   1   4   9       15.54       16.18      4.24 o 
   2   4   9      771.54      701.00     14.12 o 
   3   4   9       24.13       20.99      5.31 o 
   4   4   9      119.79      144.60      9.22 o 
   5   4   9      885.26      907.45     19.89 o 
   6   4   9        1.72       -2.95      5.90 o 
   7   4   9        4.59       -3.47      6.93 o 
   8   4   9        4.68       -1.42      9.21 o 
   9   4   9        7.70       -4.88      9.77 o 
  -9   5   9       28.56       20.62     15.53 o 
  -8   5   9        3.61       -2.02     13.06 o 
  -7   5   9      538.63      576.60     29.40 o 
  -6   5   9       39.09       39.67     13.61 o 
  -5   5   9        6.15       -3.84      7.68 o 
  -4   5   9        2.53       -2.99      5.98 o 
  -3   5   9      607.94      562.64     17.84 o 
  -2   5   9       88.12      118.70     10.66 o 
  -1   5   9        2.54       12.99      5.81 o 
   0   5   9       14.77       23.78     11.49 o 
   1   5   9        4.29        1.75      3.26 o 
   2   5   9      134.28      137.89      9.00 o 
   3   5   9        0.80       -2.42      4.84 o 
   4   5   9        6.49        6.03      5.59 o 
   5   5   9      412.25      410.17     14.32 o 
   6   5   9        4.52       -3.75      7.50 o 
   7   5   9        6.86        4.34      8.81 o 
   8   5   9      100.42       92.38     14.26 o 
   9   5   9        6.37       -3.79      9.18 o 
  -9   6   9       27.61       21.35     17.21 o 
  -8   6   9        0.33       -6.56     13.11 o 
  -7   6   9        0.84       -3.18     12.18 o 
  -6   6   9        6.48       13.69     13.22 o 
  -5   6   9      824.13      783.68     24.51 o 
  -4   6   9       27.28       12.88      8.52 o 
  -3   6   9       42.05       56.59     10.09 o 
  -2   6   9       18.45       15.98      7.32 o 
  -1   6   9      100.27      116.17     11.14 o 
   0   6   9       34.05       50.37     11.57 o 
   1   6   9     1827.61     1736.61     33.33 o 
   2   6   9      106.24       98.57     10.42 o 
   3   6   9      476.40      441.27     11.93 o 
   4   6   9      105.08      120.53     10.19 o 
   5   6   9       29.27       18.42      8.91 o 
   6   6   9        6.77       -3.20      7.39 o 
   7   6   9        9.00       -1.09     10.53 o 
   8   6   9       14.49       -4.39      8.77 o 
   9   6   9       41.34       35.92     12.54 o 
  -8   7   9       33.00       43.26     17.35 o 
  -7   7   9        1.77        1.42     13.12 o 
  -6   7   9        9.48       -5.98     11.97 o 
  -5   7   9      348.23      314.18     15.25 o 
  -4   7   9      127.35      121.67     14.56 o 
  -3   7   9       28.61       30.54      9.82 o 
  -2   7   9        1.15       -3.10      6.21 o 
  -1   7   9       21.65       18.49      8.00 o 
   0   7   9       80.04       75.95     10.46 o 
   1   7   9      554.08      550.87     19.79 o 
   2   7   9       18.19       46.51      9.32 o 
   3   7   9      866.78      861.71     36.10 o 
   4   7   9        2.73       -3.23      6.47 o 
   5   7   9        5.90       12.81      7.90 o 
   6   7   9      240.60      247.93     15.16 o 
   7   7   9       47.24       23.66     13.50 o 
   8   7   9        8.58        6.05     11.31 o 
  -7   8   9       22.55       23.73     16.60 o 
  -6   8   9        1.40       -6.77     13.55 o 
  -5   8   9      727.88      712.09     22.22 o 
  -4   8   9        2.36       -4.01      8.02 o 
  -3   8   9      153.17      169.20     16.28 o 
  -2   8   9        0.01       -2.08      7.70 o 
  -1   8   9       22.97       47.47     10.34 o 
   0   8   9       40.62       31.34      9.44 o 
   1   8   9      391.65      356.60     16.15 o 
   2   8   9        7.60       62.33     12.30 o 
   3   8   9      255.17      235.84     14.20 o 
   4   8   9      193.32      204.36     15.03 o 
   5   8   9      173.68      213.57     22.25 o 
   6   8   9       35.01       17.47     19.74 o 
  -6   9   9        4.57       -6.81     13.62 o 
  -5   9   9       21.39       -2.64      9.97 o 
  -4   9   9        0.18       -4.39      8.78 o 
  -3   9   9       62.44       49.36     11.08 o 
  -2   9   9        1.66       -2.80      9.28 o 
  -1   9   9        5.29       -2.15      8.63 o 
   0   9   9       51.81       52.59     11.43 o 
   1   9   9       54.55       56.61     11.48 o 
   2   9   9       96.59      127.47     18.15 o 
   3   9   9       64.58       63.50     24.67 o 
   4   9   9      177.21      250.49     37.62 o 
   5   9   9       32.99        7.12     21.51 o 
   6   9   9       20.80       23.37     24.51 o 
  -5  10   9       25.65       -1.77     11.04 o 
  -4  10   9        5.14       -4.85      9.69 o 
  -3  10   9      149.39      166.17     16.24 o 
  -2  10   9       53.51       48.03     14.04 o 
  -1  10   9        5.63        3.79     10.79 o 
   0  10   9       45.98       72.72     27.34 o 
   1  10   9       21.00       35.18     24.26 o 
   2  10   9        0.89        3.96     20.38 o 
   3  10   9      148.92      218.67     38.83 o 
   4  10   9      170.45      238.66     40.13 o 
   5  10   9       77.71       70.13     28.47 o 
  -3  11   9       16.91       17.02     17.48 o 
  -2  11   9       36.65       28.48     26.08 o 
  -1  11   9       24.74       16.09     16.77 o 
   0  11   9       18.61       24.75     19.21 o 
   1  11   9       21.54       19.86     21.47 o 
   2  11   9        2.67       -2.51     15.87 o 
   3  11   9       10.91       -7.80     15.59 o 
 -10   0  10      292.35      318.41     29.29 o 
  -9   0  10      188.88      244.58     25.73 o 
  -8   0  10       38.07       43.23     13.75 o 
  -7   0  10      136.96      152.79     17.04 o 
  -6   0  10      182.01      192.90     14.06 o 
  -5   0  10      769.58      798.08     25.20 o 
  -4   0  10     3496.45     3431.49     60.15 o 
  -3   0  10     1079.74     1132.49     26.17 o 
  -2   0  10    15600.64    16420.81    219.60 o 
  -1   0  10     2555.50     2242.72     38.01 o 
   0   0  10      691.14      700.00     16.99 o 
   1   0  10      289.08      308.95     16.20 o 
   2   0  10     2374.75     2149.80     55.30 o 
   3   0  10        1.44       -0.97      5.98 o 
   4   0  10      910.79      838.69     34.40 o 
   5   0  10        8.41       -2.67     10.03 o 
   6   0  10      228.84      215.11     21.69 o 
   7   0  10      569.24      539.56     34.75 o 
   8   0  10      288.86      270.55     28.41 o 
   9   0  10      290.74      287.69     31.08 o 
  10   0  10       12.67       10.51     18.60 o 
 -10   1  10        2.09        4.14     10.79 o 
  -9   1  10        0.65       38.59     11.48 o 
  -8   1  10       59.68       41.72      9.69 o 
  -7   1  10       64.26       57.61      8.93 o 
  -6   1  10      555.89      552.67     15.78 o 
  -5   1  10      242.73      200.43      9.21 o 
  -4   1  10      465.63      530.74     13.17 o 
  -3   1  10       46.01       88.41      6.53 o 
  -2   1  10        9.58       17.44      3.61 o 
  -1   1  10     2660.80     2607.98     30.16 o 
   0   1  10     2608.14     2682.81     41.43 o 
   1   1  10      168.92      161.95     11.41 o 
   2   1  10       77.58      109.00      9.44 o 
   3   1  10      216.23      162.17     13.44 o 
   4   1  10        7.40       12.17      6.82 o 
   5   1  10      219.98      217.23     14.04 o 
   6   1  10       14.84        0.60      8.37 o 
   7   1  10       12.82        2.19     10.11 o 
   8   1  10      379.45      366.03     22.94 o 
   9   1  10        3.28       -4.71     11.19 o 
  10   1  10       21.59       17.42     14.75 o 
 -10   2  10        7.09        7.76     12.00 o 
  -9   2  10       55.50       75.88     12.24 o 
  -8   2  10        7.57       13.44      8.40 o 
  -7   2  10       38.59       38.53      8.47 o 
  -6   2  10      238.03      199.75     10.47 o 
  -5   2  10       23.21       17.15      5.51 o 
  -4   2  10      630.20      696.87     14.87 o 
  -3   2  10      838.87      925.66     14.42 o 
  -2   2  10     7929.04     8285.14     74.17 o 
  -1   2  10       89.39      109.40      5.36 o 
   0   2  10      125.87      136.64      7.57 o 
   1   2  10       12.82       18.31      4.28 o 
   2   2  10       48.34       51.48      9.75 o 
   3   2  10      656.29      607.98     19.25 o 
   4   2  10     2318.51     2241.54    118.19 o 
   5   2  10       19.60       13.46      6.82 o 
   6   2  10      305.84      291.87     14.29 o 
   7   2  10        1.29       -4.60      9.21 o 
   8   2  10      135.41      136.91     15.43 o 
   9   2  10       45.11       43.55     15.04 o 
  10   2  10       33.57       43.88     16.22 o 
 -10   3  10       50.68       55.89     19.13 o 
  -9   3  10        0.27       -3.07     12.86 o 
  -8   3  10      396.44      375.18     18.61 o 
  -7   3  10       68.74       77.28      9.98 o 
  -6   3  10       13.15        9.94      6.44 o 
  -5   3  10      399.30      378.18     10.38 o 
  -4   3  10     1369.11     1322.50     19.09 o 
  -3   3  10      327.21      295.49      7.64 o 
  -2   3  10     6750.70     7497.98     68.11 o 
  -1   3  10     1149.89     1262.41     22.01 o 
   0   3  10     1709.28     1809.67     24.38 o 
   1   3  10        9.66       10.65      3.82 o 
   2   3  10      937.80      964.77     20.76 o 
   3   3  10       82.72      109.46      7.87 o 
   4   3  10      327.40      292.19     17.22 o 
   5   3  10      336.40      340.14     17.72 o 
   6   3  10       89.20       87.23     11.48 o 
   7   3  10       36.28       30.35     10.59 o 
   8   3  10       66.74       51.11     12.06 o 
   9   3  10       68.58       59.23     13.15 o 
  10   3  10       14.64        2.37     11.11 o 
 -10   4  10       14.10        8.72     15.74 o 
  -9   4  10        3.10       -1.99     13.87 o 
  -8   4  10       27.50       27.13     14.73 o 
  -7   4  10       11.20        3.50     11.95 o 
  -6   4  10      185.43      191.23     20.84 o 
  -5   4  10      183.37      202.32     16.22 o 
  -4   4  10        2.49        7.42      4.76 o 
  -3   4  10       44.51       43.22      4.90 o 
  -2   4  10      886.87     1016.83     25.78 o 
  -1   4  10       21.90       91.46     19.17 o 
   0   4  10      156.91      147.99      6.49 o 
   1   4  10      183.33      176.46      7.29 o 
   2   4  10      134.74      135.38      6.75 o 
   3   4  10        0.00       -2.11      4.22 o 
   4   4  10     1126.40     1125.69     21.44 o 
   5   4  10       30.82       26.63      7.13 o 
   6   4  10      166.72      173.88     14.47 o 
   7   4  10        0.57       -3.99      7.99 o 
   8   4  10      203.07      195.30     17.64 o 
   9   4  10        9.85        8.49     10.66 o 
  -9   5  10        5.35       15.99     14.53 o 
  -8   5  10       11.47        1.10     13.41 o 
  -7   5  10       58.41       51.85     15.40 o 
  -6   5  10      520.11      527.85     26.95 o 
  -5   5  10       61.86       58.91     11.20 o 
  -4   5  10      252.09      235.64     13.06 o 
  -3   5  10        0.76       -1.45      5.86 o 
  -2   5  10        1.87       -2.53      5.50 o 
  -1   5  10      400.05      426.41     15.08 o 
   0   5  10      150.55      151.25     10.94 o 
   1   5  10        1.44       -1.95      3.89 o 
   2   5  10      655.20      610.93     12.48 o 
   3   5  10       67.63       66.82      7.20 o 
   4   5  10      198.23      199.43      9.69 o 
   5   5  10       69.67       59.28      9.41 o 
   6   5  10        8.98       -3.26      6.53 o 
   7   5  10      306.59      263.33     15.37 o 
   8   5  10       18.12       13.14     10.40 o 
   9   5  10        0.53       -3.83     10.71 o 
  -9   6  10        7.48       -5.29     14.49 o 
  -8   6  10       62.25       87.59     20.42 o 
  -7   6  10      107.82      130.65     20.61 o 
  -6   6  10       74.16       82.31     17.30 o 
  -5   6  10        4.95        6.75      9.21 o 
  -4   6  10      113.99      110.95     13.36 o 
  -3   6  10        0.16       -3.30      6.60 o 
  -2   6  10      167.80      182.65     13.90 o 
  -1   6  10       18.74       32.19      8.10 o 
   0   6  10       50.80       67.27      9.68 o 
   1   6  10      155.55      174.77     11.34 o 
   2   6  10      298.37      274.66     13.16 o 
   3   6  10      187.29      191.03      8.80 o 
   4   6  10      407.48      361.91     18.17 o 
   5   6  10       46.48       44.35     12.04 o 
   6   6  10       26.87       -3.46      6.92 o 
   7   6  10        2.22       -4.04      8.07 o 
   8   6  10        0.43       -4.15      8.30 o 
  -8   7  10      346.72      350.39     28.97 o 
  -7   7  10       65.52       59.23     20.99 o 
  -6   7  10       58.77       63.50     17.44 o 
  -5   7  10       34.56       41.99     10.63 o 
  -4   7  10        0.81       -4.35      8.69 o 
  -3   7  10        4.68       -3.73      7.60 o 
  -2   7  10       70.69       70.57     11.20 o 
  -1   7  10        4.25       -2.72      6.81 o 
   0   7  10       19.71       18.66      8.05 o 
   1   7  10        1.98       -1.98      6.89 o 
   2   7  10      421.94      400.82     16.53 o 
   3   7  10      358.57      356.02     16.04 o 
   4   7  10        3.84        4.45      8.18 o 
   5   7  10      429.23      386.54     21.65 o 
   6   7  10       65.35       85.26     21.22 o 
   7   7  10       23.52       13.16      9.55 o 
   8   7  10        7.78       -0.04     10.85 o 
  -7   8  10       44.95       51.60     18.98 o 
  -6   8  10       16.19        9.79     14.30 o 
  -5   8  10        9.67       11.04      9.44 o 
  -4   8  10       23.43       21.10     11.35 o 
  -3   8  10        0.43       -1.67      8.59 o 
  -2   8  10       71.46       58.64     11.76 o 
  -1   8  10       19.81       29.68      9.36 o 
   0   8  10       52.96       36.78     10.61 o 
   1   8  10       48.10       60.71     10.60 o 
   2   8  10      635.62      614.22     21.15 o 
   3   8  10        5.64        5.71      8.74 o 
   4   8  10      174.83      202.35     15.56 o 
   5   8  10      243.42      235.94     22.86 o 
   6   8  10       44.18       37.61     23.05 o 
  -6   9  10      150.02      167.00     35.80 o 
  -5   9  10       17.84       -2.09      9.79 o 
  -4   9  10        2.25       -4.40      8.79 o 
  -3   9  10        1.19       -4.25      8.50 o 
  -2   9  10       18.40       20.70     10.35 o 
  -1   9  10        0.00       -4.21      8.42 o 
   0   9  10       57.15       44.31     11.15 o 
   1   9  10        0.00       -4.21      8.42 o 
   2   9  10       58.26       57.69     14.82 o 
   3   9  10        0.06        3.03     12.16 o 
   4   9  10       17.45       28.79     21.92 o 
   5   9  10       19.12       36.88     24.91 o 
   6   9  10        3.20       -5.18     19.82 o 
  -5  10  10        4.61       -4.96      9.92 o 
  -4  10  10       30.01       32.25     11.88 o 
  -3  10  10        4.29        1.40      9.70 o 
  -2  10  10        4.45       -0.56      9.65 o 
  -1  10  10       38.14       29.15     14.96 o 
   0  10  10       91.48      143.83     23.86 o 
   1  10  10        5.74       -8.98     19.98 o 
   2  10  10      243.62      221.63     37.71 o 
   3  10  10       66.27       95.37     30.01 o 
   4  10  10       12.37       -3.24     21.59 o 
   5  10  10       31.16       57.10     28.07 o 
  -2  11  10       23.12       54.55     19.94 o 
  -1  11  10        0.30       -7.30     14.59 o 
   0  11  10        0.73        5.05     16.09 o 
   1  11  10       28.00       38.40     23.42 o 
   2  11  10       85.49       90.88     21.88 o 
 -10   1  11        1.08       -0.33      9.74 o 
  -9   1  11      246.03      312.46     19.30 o 
  -8   1  11        0.64       -1.24      7.37 o 
  -7   1  11      124.72      144.94     11.95 o 
  -6   1  11       12.76       10.54      6.30 o 
  -5   1  11       13.08       21.65      5.79 o 
  -4   1  11       45.33       64.21      6.48 o 
  -3   1  11       67.69       82.99      6.43 o 
  -2   1  11      296.03      308.25      8.43 o 
  -1   1  11     4385.91     4163.21     44.96 o 
   0   1  11      112.69      154.88     10.30 o 
   1   1  11      312.00      385.85     13.38 o 
   2   1  11      850.97      902.20     22.64 o 
   3   1  11        5.92       -2.47      4.95 o 
   4   1  11      232.24      230.79     13.35 o 
   5   1  11      114.61      161.35     14.82 o 
   6   1  11        0.52       -3.76      7.52 o 
   7   1  11       84.95       69.93     14.70 o 
   8   1  11       42.10       18.47     13.27 o 
   9   1  11       54.91       44.42     15.43 o 
  10   1  11        1.80       -4.87     14.15 o 
 -10   2  11        1.70       -5.39     10.77 o 
  -9   2  11       40.74       71.83     11.50 o 
  -8   2  11       17.58       11.81      8.09 o 
  -7   2  11       51.88       58.53      9.43 o 
  -6   2  11        4.73       -1.07      5.35 o 
  -5   2  11     1269.98     1341.74     23.94 o 
  -4   2  11      755.29      730.68     15.52 o 
  -3   2  11     1499.09     1494.30     22.22 o 
  -2   2  11       40.78       31.26      4.05 o 
  -1   2  11     2697.78     2728.41     28.80 o 
   0   2  11     1306.77     1266.98     19.31 o 
   1   2  11     1174.06     1244.09     51.22 o 
   2   2  11       18.02       32.04      6.78 o 
   3   2  11      892.36      841.21     23.55 o 
   4   2  11      251.70      238.32     13.65 o 
   5   2  11      294.19      314.41     16.71 o 
   6   2  11      156.61      139.79     16.02 o 
   7   2  11       48.50       14.39     12.00 o 
   8   2  11       35.20       10.55     13.21 o 
   9   2  11       84.35      103.57     18.03 o 
  10   2  11       13.37        3.96     14.81 o 
 -10   3  11       33.85       34.91     17.18 o 
  -9   3  11        2.67       12.77     14.48 o 
  -8   3  11       11.06       11.76     12.90 o 
  -7   3  11        0.05       -3.99      7.99 o 
  -6   3  11       63.50       81.52      8.87 o 
  -5   3  11     3255.38     3306.61     38.01 o 
  -4   3  11      218.18      208.83      7.54 o 
  -3   3  11      359.32      390.66      9.61 o 
  -2   3  11      180.30      206.33      6.46 o 
  -1   3  11      297.13      337.16      9.23 o 
   0   3  11       20.46       21.15      6.59 o 
   1   3  11     1067.67     1017.94     17.70 o 
   2   3  11       34.73       26.56      5.89 o 
   3   3  11       35.29       21.83      6.03 o 
   4   3  11      459.28      455.97     15.10 o 
   5   3  11        0.08       -2.81      5.62 o 
   6   3  11        0.70        1.03      7.18 o 
   7   3  11        2.48       -3.75      7.50 o 
   8   3  11       93.85       97.87     14.34 o 
   9   3  11       15.92        3.58     12.86 o 
  10   3  11       45.17       44.62     16.76 o 
  -9   4  11       11.71       21.90     16.03 o 
  -8   4  11       34.16       20.62     14.33 o 
  -7   4  11        4.78        0.60     12.78 o 
  -6   4  11      463.70      407.19     25.75 o 
  -5   4  11      961.15     1025.52     25.55 o 
  -4   4  11      530.46      520.60     17.26 o 
  -3   4  11       68.12       60.79      8.67 o 
  -2   4  11      397.32      398.66     14.27 o 
  -1   4  11     4215.92     4430.50     61.54 o 
   0   4  11      316.16      324.67      9.10 o 
   1   4  11      115.38      115.32      7.80 o 
   2   4  11        0.97       -2.85      5.70 o 
   3   4  11      355.59      370.04     11.55 o 
   4   4  11       29.63       43.06      7.10 o 
   5   4  11      161.90      163.90     11.69 o 
   6   4  11       22.17       19.39      9.23 o 
   7   4  11      164.09      150.37     14.86 o 
   8   4  11       16.50       21.23     13.18 o 
   9   4  11        3.24        1.59     10.44 o 
  -9   5  11      129.68      171.24     24.97 o 
  -8   5  11       48.49       51.54     17.15 o 
  -7   5  11      199.07      260.36     25.51 o 
  -6   5  11      230.52      248.79     23.89 o 
  -5   5  11      590.12      595.28     20.49 o 
  -4   5  11      336.11      340.21     15.27 o 
  -3   5  11      202.29      172.02     11.59 o 
  -2   5  11       27.62       33.36      7.61 o 
  -1   5  11     2404.03     2621.43     43.39 o 
   0   5  11       86.26       90.05      9.91 o 
   1   5  11        2.34       -2.08      4.16 o 
   2   5  11      522.18      469.65     12.51 o 
   3   5  11      396.62      375.52     11.91 o 
   4   5  11      573.03      597.75     19.14 o 
   5   5  11        0.39       -3.20      6.41 o 
   6   5  11      135.94      119.19     11.50 o 
   7   5  11       12.24        3.76      8.84 o 
   8   5  11       19.23       17.39     10.17 o 
   9   5  11      136.40      171.69     32.48 o 
  -9   6  11       46.19       38.42     18.10 o 
  -8   6  11       33.97       27.45     16.24 o 
  -7   6  11      113.39      120.61     29.45 o 
  -6   6  11      126.77      156.39     20.71 o 
  -5   6  11      171.58      167.90     16.55 o 
  -4   6  11        0.32       -3.93      7.85 o 
  -3   6  11      248.17      246.60     13.78 o 
  -2   6  11       59.19       78.69     10.88 o 
  -1   6  11      384.05      408.19     15.87 o 
   0   6  11       85.13       90.61     10.76 o 
   1   6  11       80.09       82.03     10.41 o 
   2   6  11        6.73       16.06      7.48 o 
   3   6  11     1074.41     1066.32     21.98 o 
   4   6  11       75.38       92.39      9.64 o 
   5   6  11     1601.69     1519.16     68.46 o 
   6   6  11       30.53       18.27      8.26 o 
   7   6  11       37.82       20.22     10.13 o 
   8   6  11        0.94       -4.29      8.57 o 
  -8   7  11        0.16       -6.79     13.57 o 
  -7   7  11      111.57      125.52     21.44 o 
  -6   7  11       24.59       24.11     14.35 o 
  -5   7  11       49.63       49.34     12.59 o 
  -4   7  11       44.74       30.74     12.91 o 
  -3   7  11      224.25      228.38     14.08 o 
  -2   7  11        0.29       -3.16      7.24 o 
  -1   7  11      357.18      384.99     16.41 o 
   0   7  11        9.33        2.90      9.72 o 
   1   7  11      223.55      223.08     14.85 o 
   2   7  11       12.95       39.55      9.62 o 
   3   7  11      404.56      378.04     16.76 o 
   4   7  11       12.73       -1.09      8.58 o 
   5   7  11      153.63      174.29     20.50 o 
   6   7  11       13.21       26.15      9.93 o 
   7   7  11       54.11       38.54     12.89 o 
   8   7  11        0.20       -5.73     11.46 o 
  -7   8  11       48.71       61.36     18.61 o 
  -6   8  11        2.96       -6.56     13.13 o 
  -5   8  11      114.12      130.29     14.73 o 
  -4   8  11       10.39        3.80      9.88 o 
  -3   8  11       84.89       70.12     13.12 o 
  -2   8  11        9.00       11.52      8.64 o 
  -1   8  11        3.33        6.57      8.90 o 
   0   8  11       33.94       22.76     12.02 o 
   1   8  11       33.44       30.86      9.57 o 
   2   8  11        2.25       11.95      9.19 o 
   3   8  11       49.05       21.15      9.58 o 
   4   8  11        8.21        0.76      8.60 o 
   5   8  11       76.44       50.02     11.91 o 
   6   8  11        5.78       24.34     22.56 o 
  -6   9  11        0.00       -5.45     14.89 o 
  -5   9  11        1.32       -3.41      9.69 o 
  -4   9  11       11.55        5.86     10.28 o 
  -3   9  11       37.44       23.92     11.05 o 
  -2   9  11        7.50        3.26      9.30 o 
  -1   9  11       19.12       20.39     10.55 o 
   0   9  11        7.87       -1.86      8.50 o 
   1   9  11       47.07       49.82     11.38 o 
   2   9  11       27.14       33.54     11.01 o 
   3   9  11        1.06       -5.85     11.71 o 
   4   9  11       16.23       10.73     13.99 o 
   5   9  11       14.66        9.06     23.29 o 
   6   9  11       99.48      103.38     30.90 o 
  -5  10  11       13.27       10.06     13.48 o 
  -4  10  11        8.55        6.96     10.42 o 
  -3  10  11       63.95       48.34     12.40 o 
  -2  10  11       19.99        6.24     11.42 o 
  -1  10  11       12.06       -6.40     12.80 o 
   0  10  11       26.22       39.41     15.89 o 
   1  10  11        0.78       10.84     22.08 o 
   2  10  11       94.35       54.68     25.24 o 
   3  10  11        8.02        6.15     20.70 o 
   4  10  11        0.57        0.81     24.10 o 
  -2  11  11        3.57       -8.01     16.01 o 
  -1  11  11        0.01       -7.87     15.75 o 
   0  11  11       38.40       46.89     19.70 o 
   1  11  11        5.53        3.56     24.10 o 
   2  11  11       39.05       54.27     29.04 o 
 -10   0  12        4.44       -6.20     12.39 o 
  -9   0  12        2.30        3.14     12.30 o 
  -8   0  12       25.43       31.01     14.48 o 
  -7   0  12      328.04      292.78     24.73 o 
  -6   0  12       15.93       23.55      9.52 o 
  -5   0  12      695.88      695.86     23.87 o 
  -4   0  12     3280.05     3716.90     64.88 o 
  -3   0  12      699.51      745.11     21.13 o 
  -2   0  12     1323.98     1443.60     29.99 o 
  -1   0  12      810.19      834.14     20.21 o 
   0   0  12      168.16      189.89      9.37 o 
   1   0  12     2414.12     2625.46     65.18 o 
   2   0  12    11249.51    12172.08    239.99 o 
   3   0  12      344.86      328.55     20.57 o 
   4   0  12      779.56      647.57     30.98 o 
   5   0  12      618.25      589.05     31.84 o 
   6   0  12      102.71      105.01     21.20 o 
   7   0  12       10.98       -5.01     15.45 o 
   8   0  12      281.71      286.32     35.77 o 
   9   0  12       39.41       29.52     20.06 o 
  10   0  12       28.69       44.73     23.62 o 
 -10   1  12        0.52       -3.94      9.57 o 
  -9   1  12        2.04        0.36      8.36 o 
  -8   1  12        0.23       -3.31      6.63 o 
  -7   1  12       61.42       59.14      9.12 o 
  -6   1  12      214.74      205.04     10.99 o 
  -5   1  12      202.48      193.14      9.81 o 
  -4   1  12      493.69      524.77     13.37 o 
  -3   1  12        6.44        3.84      3.72 o 
  -2   1  12     2427.78     2673.50     32.79 o 
  -1   1  12     1804.83     1741.61     23.25 o 
   0   1  12      322.17      315.88      8.41 o 
   1   1  12      887.99      829.78     41.25 o 
   2   1  12      180.85      241.81     35.21 o 
   3   1  12      477.11      500.32     18.04 o 
   4   1  12      119.24      139.38     17.03 o 
   5   1  12       17.24        7.36      8.16 o 
   6   1  12      312.31      286.94     17.88 o 
   7   1  12      117.57      115.33     17.50 o 
   8   1  12       11.43       -7.95     15.89 o 
   9   1  12       15.37       12.50     13.77 o 
  10   1  12        6.55        4.85     13.81 o 
 -10   2  12      188.79      213.15     26.22 o 
  -9   2  12        0.02       -0.53     11.96 o 
  -8   2  12      154.01      188.27     14.59 o 
  -7   2  12       49.98       44.68      8.78 o 
  -6   2  12        5.57       -0.81      5.53 o 
  -5   2  12      115.14      140.05      9.78 o 
  -4   2  12     1550.53     1671.12     25.88 o 
  -3   2  12      306.81      264.31      8.71 o 
  -2   2  12      761.91      726.97     13.41 o 
  -1   2  12     1072.40     1112.77     19.74 o 
   0   2  12       65.55       51.54      8.24 o 
   1   2  12     1566.49     1705.49     31.86 o 
   2   2  12     2658.67     2913.53     83.35 o 
   3   2  12        0.01       13.28      6.98 o 
   4   2  12      178.55      166.61     12.43 o 
   5   2  12       22.84       21.15      8.88 o 
   6   2  12       33.20       21.39     11.04 o 
   7   2  12       40.15       41.62     13.73 o 
   8   2  12      180.39      197.86     25.00 o 
   9   2  12       52.10       29.50     19.98 o 
  10   2  12       12.89       15.25     14.48 o 
 -10   3  12        0.12        0.37     14.88 o 
  -9   3  12       30.64       26.52     23.66 o 
  -8   3  12      350.55      336.47     23.29 o 
  -7   3  12       50.43       24.10     12.81 o 
  -6   3  12      179.95      204.88     21.93 o 
  -5   3  12      369.80      366.65     12.11 o 
  -4   3  12      618.97      675.30     13.22 o 
  -3   3  12      128.25      154.57      6.39 o 
  -2   3  12        0.22       -1.34      2.68 o 
  -1   3  12       88.25       98.02      4.71 o 
   0   3  12     4713.91     5089.08     56.44 o 
   1   3  12       49.25       55.51      6.04 o 
   2   3  12     1390.94     1418.56     47.85 o 
   3   3  12      499.69      483.42     15.27 o 
   4   3  12     1037.01     1020.07     29.03 o 
   5   3  12       23.79       10.43     15.00 o 
   6   3  12        6.43        5.07      9.58 o 
   7   3  12      154.01      132.70     17.53 o 
   8   3  12      109.05      121.29     18.39 o 
   9   3  12       95.64      151.00     20.42 o 
  -9   4  12       23.87       26.41     16.26 o 
  -8   4  12      116.96       98.68     19.03 o 
  -7   4  12        3.04       -5.20     10.39 o 
  -6   4  12       35.74       23.96     12.55 o 
  -5   4  12      528.25      491.66     17.80 o 
  -4   4  12      206.69      201.50     11.92 o 
  -3   4  12        3.93        2.70      5.90 o 
  -2   4  12       82.57       90.89      9.90 o 
  -1   4  12       42.34       65.92     16.02 o 
   0   4  12      232.01      236.26      8.30 o 
   1   4  12        7.59        2.89      4.17 o 
   2   4  12        5.23        3.36      4.70 o 
   3   4  12      338.09      341.20     25.41 o 
   4   4  12       96.17      139.36     10.82 o 
   5   4  12      182.11      208.39     12.94 o 
   6   4  12      212.61      211.46     28.73 o 
   7   4  12        0.02        0.11      8.54 o 
   8   4  12      201.18      187.17     17.42 o 
   9   4  12        4.36       -5.06     10.11 o 
  -9   5  12        1.64        6.61     15.13 o 
  -8   5  12       71.92       88.41     18.99 o 
  -7   5  12       16.04       11.61     13.12 o 
  -6   5  12      616.65      587.67     32.68 o 
  -5   5  12        2.77       13.81      9.00 o 
  -4   5  12     1405.46     1422.27     31.87 o 
  -3   5  12        0.29       -1.12      6.53 o 
  -2   5  12        2.93       10.65      6.67 o 
  -1   5  12      329.63      351.94     14.23 o 
   0   5  12      248.38      228.64     11.68 o 
   1   5  12       57.81       66.81      7.08 o 
   2   5  12        6.87       12.26      7.13 o 
   3   5  12       21.86       47.72      8.37 o 
   4   5  12       34.54       19.25      7.07 o 
   5   5  12       64.06       85.79     13.06 o 
   6   5  12      203.97      215.49     12.98 o 
   7   5  12      128.07      125.98     13.99 o 
   8   5  12        1.22       -4.55      9.10 o 
   9   5  12        0.00       -1.37     10.87 o 
  -8   6  12       80.01       79.25     18.93 o 
  -7   6  12        0.51       -6.22     12.44 o 
  -6   6  12       70.88       73.95     17.20 o 
  -5   6  12       20.74       -3.30      9.24 o 
  -4   6  12       84.82       81.64     12.37 o 
  -3   6  12      102.17       92.00     11.83 o 
  -2   6  12       42.53       40.45      9.31 o 
  -1   6  12        0.03        1.21      6.78 o 
   0   6  12        9.97        2.30      6.85 o 
   1   6  12       30.24       32.15      8.94 o 
   2   6  12      689.86      674.44     23.56 o 
   3   6  12      313.00      327.08     15.58 o 
   4   6  12      237.99      204.16     10.72 o 
   5   6  12       10.37       14.25      7.48 o 
   6   6  12       27.78       13.60      8.26 o 
   7   6  12       35.32       31.09     14.41 o 
   8   6  12        2.42       -4.82      9.64 o 
  -8   7  12       23.52       29.27     17.68 o 
  -7   7  12       17.54       15.26     15.60 o 
  -6   7  12        2.99       -5.32     12.36 o 
  -5   7  12       13.56       -2.14      9.77 o 
  -4   7  12        9.23       -4.08      8.16 o 
  -3   7  12        0.93       14.96      9.13 o 
  -2   7  12       16.19       31.48     15.55 o 
  -1   7  12      111.73      135.76     13.31 o 
   0   7  12       74.78       66.75     10.85 o 
   1   7  12       68.60       73.43     11.39 o 
   2   7  12      340.12      343.86     16.15 o 
   3   7  12        5.01       -3.93      7.87 o 
   4   7  12       47.34       48.27     11.05 o 
   5   7  12       86.63       68.91     16.56 o 
   6   7  12      113.88      104.47     33.09 o 
   7   7  12       24.69        0.87     14.28 o 
   8   7  12       31.01       40.12     16.58 o 
  -7   8  12        4.93        4.87     15.55 o 
  -6   8  12       73.15       61.88     17.96 o 
  -5   8  12        0.06       -4.16      8.32 o 
  -4   8  12        0.16       -4.83      9.67 o 
  -3   8  12      102.97      122.89     15.23 o 
  -2   8  12      119.39      127.64     14.58 o 
  -1   8  12        8.78       -4.19      8.39 o 
   0   8  12        3.17       -2.18      8.56 o 
   1   8  12       99.01      101.83     13.28 o 
   2   8  12       27.23       34.94     10.65 o 
   3   8  12       78.30       78.00     12.58 o 
   4   8  12       10.81        4.96      9.62 o 
   5   8  12       43.59       38.01     11.39 o 
   6   8  12      323.95      312.30     35.77 o 
  -6   9  12      130.70      151.45     24.30 o 
  -5   9  12        0.61       -3.71     11.41 o 
  -4   9  12        2.94       -4.35      8.70 o 
  -3   9  12       45.77       38.09     11.98 o 
  -2   9  12        0.80       -4.46      8.91 o 
  -1   9  12       33.74       46.84     11.46 o 
   0   9  12        9.26       19.10     10.19 o 
   1   9  12        2.14       -0.68      9.33 o 
   2   9  12       13.11        3.89     10.07 o 
   3   9  12       98.75      126.90     40.20 o 
   4   9  12       18.92        3.95     25.52 o 
   5   9  12        3.26        4.21     21.84 o 
   6   9  12      234.75      297.92     44.50 o 
  -4  10  12       66.25       61.55     13.76 o 
  -3  10  12       12.55        4.62     10.51 o 
  -2  10  12        0.03       -4.92      9.85 o 
  -1  10  12        0.97       -4.99      9.99 o 
   0  10  12       44.77       80.67     18.54 o 
   1  10  12        3.42       -5.92     11.83 o 
   2  10  12       77.04      153.69     33.73 o 
   3  10  12       12.21        1.70     23.45 o 
   4  10  12       31.17       78.70     30.33 o 
  -2  11  12       17.05        4.21     17.17 o 
  -1  11  12       10.21       -7.89     15.78 o 
   0  11  12       31.59       24.51     27.74 o 
   1  11  12        7.71       -8.57     24.18 o 
 -10   1  13        2.76        2.13      9.22 o 
  -9   1  13        6.96        0.34      8.95 o 
  -8   1  13       64.10       56.23     10.31 o 
  -7   1  13      380.06      331.88     13.83 o 
  -6   1  13       40.34       27.77      7.19 o 
  -5   1  13       45.11       48.61      8.06 o 
  -4   1  13      193.60      216.01      9.06 o 
  -3   1  13      235.43      213.35      8.12 o 
  -2   1  13      160.68      175.03      7.07 o 
  -1   1  13       13.84       20.65      4.60 o 
   0   1  13      798.71      815.30     15.36 o 
   1   1  13      950.92      970.58     28.18 o 
   2   1  13      948.59      981.90     25.41 o 
   3   1  13       42.26       35.42      8.56 o 
   4   1  13       37.64       39.93      9.43 o 
   5   1  13       95.20      125.19     14.30 o 
   6   1  13      277.20      266.95     18.14 o 
   7   1  13       16.38       13.17     12.63 o 
   8   1  13      122.62      119.11     30.13 o 
   9   1  13       47.42       45.26     15.84 o 
  10   1  13       65.58       60.89     18.90 o 
 -10   2  13        4.57        6.79     15.13 o 
  -9   2  13      127.88      168.29     22.72 o 
  -8   2  13       38.41       43.97      9.83 o 
  -7   2  13       52.56       40.11      8.59 o 
  -6   2  13      129.06      129.70     11.22 o 
  -5   2  13       41.14       37.60      6.69 o 
  -4   2  13       70.67       88.79      7.61 o 
  -3   2  13       54.05       93.69      6.55 o 
  -2   2  13       64.33       77.31      6.16 o 
  -1   2  13     6022.59     6245.72     71.25 o 
   1   2  13      933.22      946.41     20.01 o 
   2   2  13     2092.88     2147.61     42.03 o 
   3   2  13     1849.90     2028.03     42.30 o 
   4   2  13        7.77        2.38      7.12 o 
   5   2  13      267.22      255.00     15.91 o 
   6   2  13      168.96      182.46     18.17 o 
   7   2  13        2.24       -5.27     10.53 o 
   8   2  13      129.38      148.47     25.73 o 
   9   2  13        0.02       -5.68     11.37 o 
  10   2  13        1.67       12.46     14.21 o 
 -10   3  13        2.92       -7.19     14.37 o 
  -9   3  13       70.26       81.02     26.37 o 
  -8   3  13        1.57       -3.67     11.88 o 
  -7   3  13       35.55       10.47     12.04 o 
  -6   3  13      150.14      186.69     33.62 o 
  -5   3  13       55.31       56.73      7.37 o 
  -4   3  13      241.99      230.23      9.00 o 
  -3   3  13      179.52      154.38      6.41 o 
  -2   3  13       34.50       17.92      4.05 o 
  -1   3  13      158.97      261.78     25.67 o 
   0   3  13      465.76      602.29     24.91 o 
   1   3  13      136.68      126.37      7.95 o 
   2   3  13        0.02        3.94      4.95 o 
   3   3  13     1344.13     1463.97     49.10 o 
   4   3  13      296.44      302.36     16.14 o 
   5   3  13       69.40       78.64     13.07 o 
   6   3  13      101.61      128.01     16.41 o 
   7   3  13        2.75       -4.65      9.29 o 
   8   3  13      553.35      528.81     27.04 o 
   9   3  13      249.47      232.22     24.66 o 
  -9   4  13      159.62      218.10     26.22 o 
  -8   4  13        1.73       -5.55     11.09 o 
  -7   4  13       74.62       86.47     23.82 o 
  -6   4  13        0.85       -5.11     10.22 o 
  -5   4  13      415.36      395.54     16.40 o 
  -4   4  13        3.33       -3.07      6.13 o 
  -3   4  13        4.58        4.50     10.13 o 
  -2   4  13       90.47       91.31     10.25 o 
  -1   4  13     2596.98     2627.48     43.13 o 
   0   4  13       24.29       31.45      5.21 o 
   1   4  13       22.49       21.36      5.45 o 
   2   4  13       89.64       83.58     11.13 o 
   3   4  13      718.70      681.78     19.38 o 
   4   4  13      342.15      348.00     14.87 o 
   5   4  13      451.90      446.96     21.29 o 
   6   4  13      273.28      244.81     17.53 o 
   7   4  13       98.71       96.55     16.08 o 
   8   4  13        0.03       -5.60     11.19 o 
   9   4  13       10.17       -2.97     12.33 o 
  -9   5  13       96.95       79.74     20.91 o 
  -8   5  13       26.88       23.37     14.93 o 
  -7   5  13      177.09      162.14     22.38 o 
  -6   5  13       40.43       45.82     15.05 o 
  -5   5  13      426.75      406.79     17.80 o 
  -4   5  13      464.39      434.53     17.71 o 
  -3   5  13      558.01      506.21     17.92 o 
  -2   5  13     1224.49     1196.41     27.70 o 
  -1   5  13       49.03       67.63      9.30 o 
   0   5  13      286.15      275.74     12.98 o 
   1   5  13       17.87       12.39      7.00 o 
   2   5  13       55.21       43.71     10.53 o 
   3   5  13     2995.80     3021.69     68.23 o 
   4   5  13      235.52      207.42     13.54 o 
   5   5  13       19.22       18.12      9.30 o 
   6   5  13      214.63      243.63     21.00 o 
   7   5  13        9.20        6.39      9.34 o 
   8   5  13        6.59       -4.90      9.81 o 
   9   5  13       94.83       73.01     15.36 o 
  -8   6  13       63.64       49.87     17.81 o 
  -7   6  13      298.28      324.24     26.78 o 
  -6   6  13      118.20      138.84     20.55 o 
  -5   6  13       47.82       34.38     10.83 o 
  -4   6  13      161.61      199.57     30.37 o 
  -3   6  13        3.23        3.08      7.89 o 
  -2   6  13      312.86      304.48     14.93 o 
  -1   6  13      718.57      750.45     25.27 o 
   0   6  13      156.32      168.96     13.95 o 
   1   6  13      220.27      219.02     16.85 o 
   2   6  13       24.11       34.87      9.37 o 
   3   6  13      275.61      281.63     14.69 o 
   4   6  13      194.84      202.68     14.57 o 
   5   6  13        0.20       -3.33      6.67 o 
   6   6  13        4.89       -3.76      7.51 o 
   7   6  13       32.36       19.58     13.90 o 
   8   6  13       24.42       31.38     11.86 o 
  -8   7  13      106.04      136.96     23.32 o 
  -7   7  13      227.31      287.38     25.75 o 
  -6   7  13        0.07       -0.51     12.55 o 
  -5   7  13       26.02       19.04     11.06 o 
  -4   7  13       17.10       -2.75      9.24 o 
  -3   7  13      956.14      826.93     25.57 o 
  -2   7  13       20.60       24.86      9.43 o 
  -1   7  13       39.52       57.67     10.55 o 
   0   7  13       58.35       57.25     10.95 o 
   1   7  13       37.77       16.48      8.96 o 
   2   7  13      254.54      241.91     14.15 o 
   3   7  13        0.15       -0.32      8.17 o 
   4   7  13       29.46       29.87     10.45 o 
   5   7  13        1.23        6.17     13.99 o 
   6   7  13       14.92       -0.32     16.58 o 
   7   7  13      132.21      149.58     28.56 o 
  -7   8  13        2.92       -7.59     15.17 o 
  -6   8  13        2.50       -6.61     13.23 o 
  -5   8  13       60.75       35.05     13.05 o 
  -4   8  13       42.75       37.35     12.40 o 
  -3   8  13       16.86        8.36     10.26 o 
  -2   8  13        1.95       -4.27      8.54 o 
  -1   8  13       54.62       52.98     11.67 o 
   0   8  13        2.70       -3.67      7.33 o 
   1   8  13       19.96       23.09      9.91 o 
   2   8  13        0.61       -4.26      8.52 o 
   3   8  13       14.74       -3.87      8.92 o 
   4   8  13       96.31      105.44     14.34 o 
   5   8  13        5.93       -2.83      9.95 o 
   6   8  13        0.00       -7.52     18.80 o 
  -6   9  13        1.26       -7.65     15.31 o 
  -5   9  13        1.93       -5.68     11.35 o 
  -4   9  13        1.66       -5.23     10.46 o 
  -3   9  13       67.30       60.06     14.46 o 
  -2   9  13        2.18       -4.54      9.08 o 
  -1   9  13        2.07       -4.14      8.29 o 
   0   9  13       17.63       17.37      9.90 o 
   1   9  13        8.53       17.93      9.87 o 
   2   9  13        3.91       11.63     10.22 o 
   3   9  13       22.90       11.85     10.25 o 
   4   9  13        4.69        0.37     12.79 o 
   5   9  13        0.43       -6.19     12.38 o 
  -4  10  13        5.01       -5.10     10.19 o 
  -3  10  13        9.40       -5.51     11.02 o 
  -2  10  13       10.33       -5.32     10.65 o 
  -1  10  13        1.16       -4.97      9.95 o 
   0  10  13        2.78        2.13     11.75 o 
   1  10  13        4.61       22.00     15.15 o 
   2  10  13       28.84       28.47     15.97 o 
   3  10  13        3.10       -3.80     22.81 o 
   4  10  13        4.01       -9.71     22.08 o 
  -1  11  13        2.84       -7.36     23.21 o 
   0  11  13       11.85        9.95     26.45 o 
 -10   0  14       90.50       60.55     18.13 o 
  -9   0  14       75.50       76.10     16.86 o 
  -8   0  14       21.98        6.21     10.91 o 
  -7   0  14        0.91       -4.10      8.21 o 
  -6   0  14      202.80      217.92     17.46 o 
  -5   0  14        0.03       -3.31      6.62 o 
  -4   0  14        0.18       -3.40      6.79 o 
  -3   0  14      193.69      178.46     11.04 o 
  -2   0  14     1197.16     1114.35     26.56 o 
  -1   0  14      989.80      927.85     23.08 o 
   0   0  14     6388.29     7157.81    105.18 o 
   1   0  14     4435.50     4781.01    107.82 o 
   2   0  14     2448.21     2731.87     71.58 o 
   3   0  14     2715.62     2874.52     76.57 o 
   4   0  14       21.13        5.90     10.84 o 
   5   0  14        8.87       21.59     13.67 o 
   6   0  14       30.33       33.40     17.47 o 
   7   0  14     3607.21     3742.61    109.11 o 
   8   0  14      511.51      462.07     36.43 o 
   9   0  14       28.92       27.90     20.71 o 
  10   0  14       51.67        9.54     20.87 o 
 -10   1  14        6.29       -0.31      9.47 o 
  -9   1  14        0.78        8.57      9.01 o 
  -8   1  14       80.94       88.54     11.34 o 
  -7   1  14       43.99       38.51      8.76 o 
  -6   1  14      144.05      149.59     11.55 o 
  -5   1  14      144.68      139.51     10.22 o 
  -4   1  14        0.14       -2.02      4.04 o 
  -3   1  14      604.75      558.57     13.16 o 
  -2   1  14      207.21      195.74     10.00 o 
  -1   1  14       38.95       12.03      4.47 o 
   0   1  14      399.37      591.71     32.20 o 
   1   1  14     1200.90     1302.11     29.84 o 
   2   1  14      176.44      205.45     14.61 o 
   3   1  14      133.94      147.78     12.05 o 
   4   1  14      127.48      173.27     15.53 o 
   5   1  14      170.52      205.34     18.37 o 
   6   1  14      781.93      805.19     29.56 o 
   7   1  14      112.24      207.05     26.62 o 
   8   1  14      123.28      162.86     28.07 o 
   9   1  14      153.71      176.33     22.70 o 
  10   1  14        0.07       -4.50     14.50 o 
 -10   2  14        0.34       11.02     15.22 o 
  -9   2  14       68.56       90.38     19.29 o 
  -8   2  14       65.78       57.85     12.23 o 
  -7   2  14       68.20       58.34      9.43 o 
  -6   2  14      436.88      435.50     14.55 o 
  -5   2  14        0.58       -2.95      5.90 o 
  -4   2  14     1372.53     1427.37     25.91 o 
  -3   2  14       58.46       48.85      5.84 o 
  -2   2  14      618.36      678.05     13.63 o 
  -1   2  14     1966.97     2094.68     27.67 o 
   0   2  14     7241.36     7896.16     80.93 o 
   1   2  14        5.11       -2.38      4.76 o 
   2   2  14      132.16      135.53     11.09 o 
   3   2  14       39.49       41.71      9.66 o 
   4   2  14      111.47      143.84     14.61 o 
   5   2  14     1007.00      992.39     55.35 o 
   6   2  14      459.81      440.75     22.62 o 
   7   2  14      260.31      258.52     21.42 o 
   8   2  14       21.31       32.41     14.21 o 
   9   2  14       28.10       60.46     20.26 o 
  -9   3  14        0.05       -2.36     14.50 o 
  -8   3  14       24.01       14.88     13.04 o 
  -7   3  14        0.90       -5.03     10.05 o 
  -6   3  14       54.52       36.69     13.15 o 
  -5   3  14       10.48       -1.01      8.86 o 
  -4   3  14      201.35      186.42      8.65 o 
  -3   3  14      121.52      117.96      6.79 o 
  -2   3  14      306.05      284.00      8.18 o 
  -1   3  14     7541.51     7893.06     72.81 o 
   0   3  14       23.37       59.12      5.68 o 
   1   3  14        0.19        1.79      4.30 o 
   2   3  14       91.09      110.74     11.59 o 
   3   3  14      557.35      560.26     21.09 o 
   4   3  14        4.85       13.34      9.18 o 
   5   3  14      216.39      209.22     17.21 o 
   6   3  14      659.42      591.72     25.82 o 
   7   3  14       18.50        5.44     11.22 o 
   8   3  14       77.14       98.95     18.08 o 
   9   3  14       38.91       85.57     25.24 o 
  -9   4  14       17.43       25.51     16.08 o 
  -8   4  14       75.91       91.25     19.02 o 
  -7   4  14       18.64        1.21     12.05 o 
  -6   4  14     1028.85      938.18     34.69 o 
  -5   4  14      272.92      241.50     16.33 o 
  -4   4  14       29.69       24.03      8.56 o 
  -3   4  14       73.41       77.53     10.05 o 
  -2   4  14      599.30      628.02     18.92 o 
  -1   4  14      369.91      461.43     25.47 o 
   0   4  14       80.42       85.74      5.75 o 
   1   4  14       78.62       86.13      7.91 o 
   2   4  14        2.02        0.43      5.09 o 
   3   4  14       78.48      103.91     11.08 o 
   4   4  14      184.85      197.87     22.70 o 
   5   4  14      138.87      144.27     16.90 o 
   6   4  14        7.85        1.29      9.89 o 
   7   4  14       10.03        5.78     11.50 o 
   8   4  14       71.80       97.24     18.07 o 
   9   4  14      146.81      189.45     23.08 o 
  -9   5  14       12.25        5.37     15.67 o 
  -8   5  14       99.27      110.34     20.90 o 
  -7   5  14      117.14       91.53     18.40 o 
  -6   5  14      458.09      419.20     24.60 o 
  -5   5  14      183.30      192.71     18.96 o 
  -4   5  14      331.50      328.01     16.17 o 
  -3   5  14       40.95       47.84      9.29 o 
  -2   5  14      569.19      538.26     18.53 o 
  -1   5  14      232.81      251.90     12.98 o 
   0   5  14       69.53       89.68     10.55 o 
   1   5  14       24.42       14.84      7.45 o 
   2   5  14       18.49       19.82      6.82 o 
   3   5  14      546.16      606.12     20.42 o 
   4   5  14     1071.80     1057.31     26.61 o 
   5   5  14        4.65        1.33      8.49 o 
   6   5  14      217.46      211.62     20.18 o 
   7   5  14        7.18       19.32     11.57 o 
   8   5  14        3.49       -5.27     10.54 o 
  -8   6  14        3.86        1.22     15.01 o 
  -7   6  14        1.46        1.68     13.09 o 
  -6   6  14        4.07       -5.44     10.88 o 
  -5   6  14        2.00       -4.32      8.65 o 
  -4   6  14      206.82      216.56     17.11 o 
  -3   6  14      286.36      279.49     15.17 o 
  -2   6  14       84.45      114.52     12.58 o 
  -1   6  14      132.69      161.30     14.29 o 
   0   6  14       14.65       20.61      8.22 o 
   1   6  14        4.73       -3.46      6.92 o 
   2   6  14      525.20      516.81     19.22 o 
   3   6  14       67.14       81.84     12.27 o 
   4   6  14       16.90       22.85     12.13 o 
   5   6  14        9.00        1.82      8.11 o 
   6   6  14       15.63        8.17      8.05 o 
   7   6  14        6.99        2.25      9.27 o 
   8   6  14        0.75       -4.55      9.11 o 
  -7   7  14        1.18       -0.89     14.05 o 
  -6   7  14       17.06       -6.44     13.70 o 
  -5   7  14       32.14       18.65     10.78 o 
  -4   7  14        0.97       -4.29      8.59 o 
  -3   7  14       27.41       30.19     10.54 o 
  -2   7  14       32.03       37.15     10.51 o 
  -1   7  14      110.96       97.81     12.77 o 
   0   7  14        9.70        6.25      8.17 o 
   1   7  14       21.26       16.26      9.16 o 
   2   7  14      123.76      149.19     17.49 o 
   3   7  14      111.74      148.50     15.14 o 
   4   7  14      271.60      252.92     23.03 o 
   5   7  14      122.54      145.35     19.71 o 
   6   7  14       63.95       48.48     16.59 o 
   7   7  14       67.73       51.93     22.97 o 
  -7   8  14       10.06        6.57     17.16 o 
  -6   8  14        2.85       -6.32     12.65 o 
  -5   8  14        0.24       -6.30     12.60 o 
  -4   8  14        7.14       -5.09     10.18 o 
  -3   8  14       29.11       19.09     11.42 o 
  -2   8  14        0.77       -4.38      8.77 o 
  -1   8  14       13.53       10.46     10.00 o 
   0   8  14       19.31        9.13      9.51 o 
   1   8  14        0.56       -2.84      8.61 o 
   2   8  14       28.34       45.27     11.58 o 
   3   8  14       78.73       80.58     13.13 o 
   4   8  14        0.01       -4.15      9.28 o 
   5   8  14        5.88        0.89      9.57 o 
   6   8  14       14.76       25.39     12.23 o 
  -5   9  14        0.04        2.27     12.11 o 
  -4   9  14       11.73       19.38     12.79 o 
  -3   9  14       17.48        3.23     11.04 o 
  -2   9  14        6.83       -4.65      9.29 o 
  -1   9  14       24.31       28.81     11.47 o 
   0   9  14      202.57      254.35     20.12 o 
   1   9  14      170.49      218.47     19.06 o 
   2   9  14       29.86       35.20     11.65 o 
   3   9  14        0.23       -3.11     10.20 o 
   4   9  14       93.03       90.06     19.33 o 
   5   9  14        1.17       -6.36     12.71 o 
  -4  10  14       56.45       58.95     13.31 o 
  -3  10  14        5.33       -6.18     12.36 o 
  -2  10  14       16.57       22.20     12.48 o 
  -1  10  14        3.23       -5.04     10.08 o 
   0  10  14       17.74       36.08     13.12 o 
   1  10  14      120.83      125.12     21.92 o 
   2  10  14        9.29        8.56     14.00 o 
   3  10  14       84.69      120.53     33.49 o 
 -10   1  15        0.00        1.10     11.43 o 
  -9   1  15      590.57      586.41     20.70 o 
  -8   1  15        5.74       14.69      8.58 o 
  -7   1  15        9.47       -3.51      7.02 o 
  -6   1  15       70.40       59.24      9.10 o 
  -5   1  15        0.20       -2.44      4.89 o 
  -4   1  15      478.36      473.32     13.26 o 
  -3   1  15       44.55       31.80      5.18 o 
  -2   1  15       79.08       72.44      6.38 o 
  -1   1  15      294.68      291.70      9.11 o 
   0   1  15     5703.50     6228.08     66.78 o 
   1   1  15     2284.57     2612.96     48.95 o 
   2   1  15      206.59      310.49     16.55 o 
   3   1  15     1021.08     1021.23     57.37 o 
   4   1  15      152.56      132.54     14.36 o 
   5   1  15     1372.02     1349.77     71.23 o 
   6   1  15      817.10      844.88     31.14 o 
   7   1  15     3824.18     3806.16     78.53 o 
   8   1  15      341.88      369.73     23.81 o 
   9   1  15       26.25        9.35     13.10 o 
  -9   2  15       78.18       89.19     19.39 o 
  -8   2  15        7.54       -2.64     12.01 o 
  -7   2  15        1.34       -3.20      6.40 o 
  -6   2  15       52.90       51.10      8.44 o 
  -5   2  15       44.46       42.63      7.28 o 
  -4   2  15       37.70       36.58      6.54 o 
  -3   2  15       29.50       17.32      4.65 o 
  -2   2  15        0.29       -0.09      3.65 o 
  -1   2  15     1767.33     1886.74     26.18 o 
   0   2  15      889.64     1293.68     36.29 o 
   1   2  15       43.09       48.12      7.93 o 
   2   2  15     1560.29     1559.34     35.71 o 
   3   2  15       93.59      115.50     12.98 o 
   4   2  15       14.98        7.21      8.38 o 
   5   2  15      428.02      430.97     21.28 o 
   6   2  15       84.22       92.99     15.79 o 
   7   2  15      388.59      433.62     24.28 o 
   8   2  15      437.51      435.58     25.39 o 
   9   2  15      339.45      346.29     27.11 o 
  -9   3  15       99.36       90.11     19.89 o 
  -8   3  15       26.47       34.84     15.21 o 
  -7   3  15        1.30       -9.91     19.81 o 
  -6   3  15       66.56       81.61     25.68 o 
  -5   3  15        6.01       -0.68      9.02 o 
  -4   3  15        1.25       -0.99      7.69 o 
  -3   3  15      775.80      711.43     14.64 o 
  -2   3  15       17.85       19.15      4.25 o 
  -1   3  15      874.41     1110.50     21.15 o 
   0   3  15      221.64      253.45      8.40 o 
   1   3  15      637.49      687.02     17.87 o 
   2   3  15      375.94      356.95     16.27 o 
   3   3  15      642.33      692.54     31.44 o 
   4   3  15      188.30      227.57     30.95 o 
   5   3  15       60.28       73.15     14.15 o 
   6   3  15       64.24       53.99     13.66 o 
   7   3  15      189.04      211.63     21.24 o 
   8   3  15      192.87      232.90     23.51 o 
   9   3  15      424.23      399.96     25.61 o 
  -9   4  15        1.40       -6.83     13.67 o 
  -8   4  15        0.81       -6.20     12.41 o 
  -7   4  15       30.01       11.94     14.44 o 
  -6   4  15       10.63       24.31     13.03 o 
  -5   4  15       80.97       85.63     16.18 o 
  -4   4  15       77.92       86.11     11.44 o 
  -3   4  15      154.73      183.07     12.01 o 
  -2   4  15       12.69       17.44      6.88 o 
  -1   4  15      652.78      663.94     19.70 o 
   0   4  15     1424.79     1375.98     23.15 o 
   1   4  15       97.60      111.87      8.97 o 
   2   4  15      545.36      529.22     17.25 o 
   3   4  15     1047.24     1029.77     37.41 o 
   4   4  15      787.09      763.32     26.83 o 
   5   4  15      359.90      362.32     20.58 o 
   6   4  15       76.01       96.67     17.63 o 
   7   4  15        0.00       -5.18     10.35 o 
   8   4  15       55.30      105.78     18.22 o 
   9   4  15      161.96      264.73     31.19 o 
  -9   5  15       19.96       17.11     16.27 o 
  -8   5  15        9.12        1.46     13.39 o 
  -7   5  15       86.99       86.35     18.67 o 
  -6   5  15       32.22       27.36     14.10 o 
  -5   5  15       39.17       38.25     13.46 o 
  -4   5  15        0.66       -4.49      8.99 o 
  -3   5  15        1.03       -3.41      6.83 o 
  -2   5  15       11.25        5.96      7.23 o 
  -1   5  15      870.22      877.07     23.94 o 
   0   5  15      243.53      255.95     13.71 o 
   1   5  15      143.99      176.54     14.70 o 
   2   5  15       51.00       58.21     10.25 o 
   3   5  15      619.26      693.94     22.52 o 
   4   5  15      265.86      301.46     15.99 o 
   5   5  15        9.21       18.76     13.18 o 
   6   5  15       48.53       82.31     15.14 o 
   7   5  15        1.13       11.58     12.31 o 
   8   5  15       24.62       18.39     13.76 o 
  -8   6  15       50.81       62.10     19.57 o 
  -7   6  15      369.35      337.15     54.02 o 
  -6   6  15       22.58        1.96     13.18 o 
  -5   6  15      354.81      249.37     19.77 o 
  -4   6  15      408.38      406.65     18.55 o 
  -3   6  15       95.84       80.27     12.22 o 
  -2   6  15        1.77       -3.31      6.63 o 
  -1   6  15        1.80       -3.56      7.13 o 
   0   6  15       34.51       23.51      9.14 o 
   1   6  15        0.00       -3.73      7.46 o 
   2   6  15      207.04      209.64     16.26 o 
   3   6  15      366.58      393.30     17.88 o 
   4   6  15       96.28       91.16     16.78 o 
   5   6  15       13.16        1.29     12.51 o 
   6   6  15        3.60       -4.93      9.85 o 
   7   6  15       95.28      121.03     18.43 o 
   8   6  15        6.38       -5.96     11.92 o 
  -7   7  15      131.03      130.61     23.35 o 
  -6   7  15       26.79        5.32     14.92 o 
  -5   7  15      141.34      118.16     21.80 o 
  -4   7  15      319.51      332.19     25.50 o 
  -3   7  15        0.30       -4.15      8.30 o 
  -2   7  15      129.13      130.28     22.51 o 
  -1   7  15        9.94       -3.58      8.37 o 
   0   7  15        1.85       -4.19      8.38 o 
   1   7  15        7.69       -2.08      8.49 o 
   2   7  15      191.10      236.23     23.12 o 
   3   7  15      286.62      285.55     16.53 o 
   4   7  15       64.73       47.70     12.24 o 
   5   7  15       49.18       40.85     15.21 o 
   6   7  15       44.21       35.49     16.22 o 
   7   7  15       19.39       25.56     21.03 o 
  -6   8  15        4.58        2.28     14.12 o 
  -5   8  15        1.25       -5.99     11.98 o 
  -4   8  15      127.58      147.27     25.96 o 
  -3   8  15       10.63       -4.43      8.85 o 
  -2   8  15       35.94       39.26     17.11 o 
  -1   8  15        0.02       -4.07      8.13 o 
   0   8  15        8.55       -1.09      9.07 o 
   1   8  15      198.63      217.57     23.25 o 
   2   8  15      202.35      215.83     18.64 o 
   3   8  15      187.83      172.66     24.16 o 
   4   8  15       81.73       81.10     14.42 o 
   5   8  15       11.07       -0.43     10.16 o 
   6   8  15        4.82        2.23     10.79 o 
  -5   9  15       73.29       36.22     18.81 o 
  -4   9  15       64.33       36.72     13.34 o 
  -3   9  15       16.49       -5.08     10.17 o 
  -2   9  15        5.62       -4.92      9.84 o 
  -1   9  15        9.67       -4.98      9.95 o 
   0   9  15       74.55       66.42     13.56 o 
   1   9  15      137.13      179.94     17.74 o 
   2   9  15      261.43      227.79     19.71 o 
   3   9  15        0.01       -4.97      9.95 o 
   4   9  15        2.62        0.43     10.75 o 
   5   9  15        1.77       -6.53     13.06 o 
  -3  10  15        2.92       -6.03     12.06 o 
  -2  10  15        0.49       -4.97      9.95 o 
  -1  10  15        2.93       -5.32     10.64 o 
   0  10  15       51.31       74.45     14.75 o 
   1  10  15      135.22      179.13     18.55 o 
   2  10  15        3.03        1.07     14.69 o 
   3  10  15       35.30       46.25     17.71 o 
 -10   0  16        0.87       -6.88     13.76 o 
  -9   0  16      222.03      271.32     23.19 o 
  -8   0  16      128.02      194.10     21.93 o 
  -7   0  16       64.64       33.64     12.72 o 
  -6   0  16        1.43       -4.02      8.03 o 
  -5   0  16       11.32        1.01      8.12 o 
  -4   0  16      793.46      790.52     25.02 o 
  -3   0  16      367.20      320.22     14.86 o 
  -2   0  16      625.73      677.44     20.63 o 
  -1   0  16       58.26       62.78      9.12 o 
   0   0  16     3341.33     3558.78     61.06 o 
   1   0  16      560.99      661.68     30.39 o 
   2   0  16      476.48      486.61     26.73 o 
   3   0  16       19.23       12.86     11.08 o 
   4   0  16       17.48       30.65     13.75 o 
   5   0  16      445.18      426.48     30.28 o 
   6   0  16       28.02       59.29     22.00 o 
   7   0  16      593.86      515.79     38.95 o 
   8   0  16       13.04        6.87     17.07 o 
   9   0  16       56.25        4.61     20.63 o 
  -9   1  16        2.34       19.02      9.73 o 
  -8   1  16       10.61       13.86      8.56 o 
  -7   1  16       70.44       58.23      9.86 o 
  -6   1  16       15.92        5.04      7.03 o 
  -5   1  16        0.11       -2.63      5.25 o 
  -4   1  16      166.97      180.30      8.75 o 
  -3   1  16       26.51       21.79      4.98 o 
  -2   1  16       36.09       30.87      6.91 o 
  -1   1  16      176.97      186.67      7.72 o 
   1   1  16       13.23       22.23      9.40 o 
   2   1  16      868.95      894.27     26.09 o 
   3   1  16      299.93      294.46     15.91 o 
   4   1  16       17.06       21.49      9.44 o 
   5   1  16      265.75      230.09     19.87 o 
   6   1  16     1004.94     1060.42     56.51 o 
   7   1  16      244.90      299.49     23.81 o 
   8   1  16       70.67       89.68     20.42 o 
   9   1  16       86.02      107.58     20.34 o 
  -9   2  16       72.43       74.25     18.44 o 
  -8   2  16      140.00      181.85     22.90 o 
  -7   2  16        8.93       -5.19     10.39 o 
  -6   2  16        9.39       -0.31      6.53 o 
  -5   2  16      165.11      144.32     11.53 o 
  -4   2  16      164.61      148.88      9.37 o 
  -3   2  16        8.46        5.00      4.30 o 
  -2   2  16       91.66       99.81      7.36 o 
  -1   2  16      777.22      754.01     15.07 o 
   0   2  16      203.79      230.17      8.60 o 
   1   2  16      553.45      607.48     18.23 o 
   2   2  16      232.35      261.17     23.80 o 
   3   2  16      639.22      623.82     22.28 o 
   4   2  16       59.21       95.26     15.45 o 
   5   2  16      394.59      418.91     34.25 o 
   6   2  16      275.11      273.01     19.79 o 
   7   2  16      520.38      604.94     28.05 o 
   8   2  16      129.02      180.18     21.88 o 
   9   2  16       48.25       30.05     15.27 o 
  -9   3  16       21.75       35.57     16.96 o 
  -8   3  16      141.18      146.92     22.02 o 
  -7   3  16       24.29       -5.45     11.95 o 
  -6   3  16      240.46      251.43     19.40 o 
  -5   3  16        6.18       -4.28      8.57 o 
  -4   3  16      142.72      117.90     15.09 o 
  -3   3  16       78.32       84.08     13.51 o 
  -2   3  16      412.27      461.98     11.25 o 
  -1   3  16      273.85      264.10      8.55 o 
   0   3  16      310.58      319.72      9.64 o 
   1   3  16      811.28      793.52     19.76 o 
   2   3  16       99.90      114.59     16.99 o 
   3   3  16       28.00       13.26     13.35 o 
   4   3  16     2043.89     2102.16     56.64 o 
   5   3  16      910.00      884.21     33.27 o 
   6   3  16       10.83       -1.77     10.55 o 
   7   3  16      320.37      299.21     20.88 o 
   8   3  16      656.77      623.96     30.22 o 
   9   3  16      223.53      303.11     27.86 o 
  -9   4  16        2.00       -7.09     14.18 o 
  -8   4  16       36.55       35.41     15.46 o 
  -7   4  16       26.96       -0.20     26.29 o 
  -6   4  16      459.38      467.88     34.00 o 
  -5   4  16        0.23       -4.37      8.75 o 
  -4   4  16      170.01      150.99     17.12 o 
  -3   4  16      556.58      527.68     18.56 o 
  -2   4  16      289.24      255.66     13.32 o 
  -1   4  16        0.41        1.16      6.46 o 
   0   4  16      227.13      240.09     12.88 o 
   1   4  16      137.35      135.12      9.45 o 
   2   4  16        0.31       -2.12      5.76 o 
   3   4  16      447.22      442.07     20.55 o 
   4   4  16      735.07      813.80     28.63 o 
   5   4  16      880.46      893.70     44.62 o 
   6   4  16      167.56      154.54     18.83 o 
   7   4  16       34.93       47.77     15.46 o 
   8   4  16      454.62      437.63     30.80 o 
  -8   5  16        5.34       -3.38     15.06 o 
  -7   5  16       46.91       37.12     15.37 o 
  -6   5  16        2.06       -2.88     11.61 o 
  -5   5  16      148.74      135.50     18.71 o 
  -4   5  16      254.42      251.09     15.59 o 
  -3   5  16      800.87      741.18     22.92 o 
  -2   5  16       18.14       15.18      8.16 o 
  -1   5  16      182.30      204.07     13.47 o 
   0   5  16      146.76      182.84     14.68 o 
   1   5  16        0.62       -3.41      6.83 o 
   2   5  16       12.28        5.54      7.97 o 
   3   5  16     1594.67     1591.82     61.52 o 
   4   5  16      863.29      825.72     37.43 o 
   5   5  16      180.82      178.61     23.38 o 
   6   5  16       24.38       40.73     13.30 o 
   7   5  16      120.33      106.71     17.42 o 
   8   5  16      169.95      161.91     21.46 o 
  -8   6  16        1.71        2.37     14.95 o 
  -7   6  16        3.39       -3.66     13.47 o 
  -6   6  16       42.87       51.19     16.27 o 
  -5   6  16        0.22        5.97     11.96 o 
  -4   6  16      327.09      330.09     17.25 o 
  -3   6  16      163.19      188.61     24.10 o 
  -2   6  16       16.86       10.36      8.26 o 
  -1   6  16       69.26       61.27     11.23 o 
   0   6  16        3.90       -3.89      7.78 o 
   1   6  16        0.68       -3.83      7.67 o 
   2   6  16      430.34      422.97     18.64 o 
   3   6  16     1374.06     1390.24     33.72 o 
   4   6  16      217.84      241.87     18.73 o 
   5   6  16        1.54       -2.23     12.57 o 
   6   6  16        7.09       -1.49     10.59 o 
   7   6  16       61.45       47.63     17.96 o 
  -7   7  16        0.07       10.88     15.08 o 
  -6   7  16        7.90       -3.24     13.36 o 
  -5   7  16        9.45       -0.93     12.51 o 
  -4   7  16      216.57      228.03     16.42 o 
  -3   7  16       49.42       38.86     11.59 o 
  -2   7  16        6.48       -4.06      8.12 o 
  -1   7  16       67.06       70.44     12.22 o 
   0   7  16       17.41       11.55     11.54 o 
   1   7  16      507.20      454.08     19.80 o 
   2   7  16      136.86      151.64     16.11 o 
   3   7  16      603.50      639.73     23.53 o 
   4   7  16        9.62        4.61      9.90 o 
   5   7  16       16.67        8.88     10.90 o 
   6   7  16        9.14        0.63     22.20 o 
   7   7  16       21.37       16.66     21.19 o 
  -6   8  16       16.92        1.03     20.75 o 
  -5   8  16       74.51       34.00     16.08 o 
  -4   8  16       28.88        1.59     10.98 o 
  -3   8  16       10.40       -4.89      9.78 o 
  -2   8  16        2.47       -4.62      9.24 o 
  -1   8  16       34.15       23.16     10.80 o 
   0   8  16       84.88      106.54     14.31 o 
   1   8  16      119.91      128.62     15.74 o 
   2   8  16        5.04       23.17     11.23 o 
   3   8  16        9.23       24.18     11.87 o 
   4   8  16        7.84        7.81     10.24 o 
   5   8  16       14.35        7.12     10.87 o 
   6   8  16       11.73       -5.29     10.58 o 
  -5   9  16        0.00       -2.80     30.25 o 
  -4   9  16        1.09       -5.81     11.62 o 
  -3   9  16        1.55       -5.04     10.08 o 
  -2   9  16        1.74       -4.54      9.07 o 
  -1   9  16        2.49       -5.18     10.37 o 
   0   9  16        0.70       -4.83      9.66 o 
   1   9  16      145.14      177.85     17.98 o 
   2   9  16        0.99       17.64     11.44 o 
   3   9  16       39.93       42.17     13.03 o 
   4   9  16       14.23       14.49     11.95 o 
   5   9  16       13.97       18.85     15.73 o 
  -3  10  16        1.27       -5.79     11.58 o 
  -2  10  16        0.06       -5.91     11.81 o 
  -1  10  16       67.54       62.94     15.29 o 
   0  10  16        1.84       24.07     13.06 o 
   1  10  16        1.18       15.35     12.67 o 
   2  10  16       40.02       44.23     17.25 o 
   3  10  16       38.29       35.68     26.97 o 
  -9   1  17      299.71      293.31     22.97 o 
  -8   1  17        0.34        3.70      7.59 o 
  -7   1  17        1.78       -3.47      6.94 o 
  -6   1  17        4.37       -2.96      5.93 o 
  -5   1  17        2.82       -2.87      5.75 o 
  -4   1  17      172.20      135.29      9.85 o 
  -3   1  17      159.98      145.89      7.99 o 
  -2   1  17      130.69      138.93      7.50 o 
  -1   1  17      603.98      612.58     13.88 o 
   0   1  17      518.28      512.30     12.99 o 
   1   1  17        5.37        0.47      5.54 o 
   2   1  17        7.37        9.51      7.76 o 
   3   1  17      415.42      411.47     18.91 o 
   4   1  17       23.32       21.25      9.55 o 
   5   1  17      514.01      531.53     39.48 o 
   6   1  17     4021.56     4161.31     95.15 o 
   7   1  17      112.52      134.97     19.70 o 
   8   1  17      244.70      261.14     25.42 o 
   9   1  17       26.67       12.85     15.36 o 
  -9   2  17        2.15        1.08     14.43 o 
  -8   2  17       63.86       71.88     16.84 o 
  -7   2  17        7.58       -6.27     12.54 o 
  -6   2  17       19.94       10.42      8.90 o 
  -5   2  17      120.03      118.81     10.37 o 
  -4   2  17      199.66      175.09      9.55 o 
  -3   2  17       61.98       77.59      9.06 o 
  -2   2  17        4.06        7.38      5.50 o 
  -1   2  17      279.52      357.65     10.48 o 
   0   2  17       18.14       21.77      4.89 o 
   1   2  17       16.06       19.16      6.38 o 
   2   2  17      867.10      812.21     31.50 o 
   3   2  17       18.10       16.60      9.40 o 
   4   2  17     1333.44     1414.45     37.93 o 
   5   2  17      952.07      959.66     74.02 o 
   6   2  17      954.33      936.40     33.84 o 
   7   2  17        1.47       -2.03     19.05 o 
   8   2  17        0.17        1.38     12.50 o 
   9   2  17       18.19       22.70     14.69 o 
  -9   3  17       24.08       41.95     24.99 o 
  -8   3  17        0.00       -6.04     12.09 o 
  -7   3  17        1.63       -3.96     12.63 o 
  -6   3  17       43.18       50.45     14.64 o 
  -5   3  17       38.15       16.21     11.96 o 
  -4   3  17       91.31       80.44     14.07 o 
  -3   3  17      278.82      257.07     16.25 o 
  -2   3  17       26.83       32.81      6.73 o 
  -1   3  17       13.90       23.50      4.96 o 
   0   3  17        0.02        3.13      4.19 o 
   1   3  17      225.19      249.36     11.91 o 
   2   3  17       52.90       46.09      8.62 o 
   3   3  17        0.01       -4.25      8.49 o 
   4   3  17     2232.38     2235.77     86.39 o 
   5   3  17      364.84      378.30     21.66 o 
   6   3  17      345.91      340.52     21.55 o 
   7   3  17      129.82      151.91     20.14 o 
   8   3  17       45.58       52.12     15.82 o 
   9   3  17        6.73        6.90     14.31 o 
  -9   4  17      154.92      200.59     50.85 o 
  -8   4  17        0.19       -6.20     12.41 o 
  -7   4  17      198.86      178.14     22.62 o 
  -6   4  17        6.09       -5.47     10.94 o 
  -5   4  17        9.54       -4.85      9.70 o 
  -4   4  17       32.90       21.35     11.19 o 
  -3   4  17      353.26      344.75     19.28 o 
  -2   4  17        0.27       14.65      7.52 o 
  -1   4  17      309.16      294.60     14.14 o 
   0   4  17       73.09       95.83     11.32 o 
   1   4  17       20.59       27.97      6.71 o 
   2   4  17       53.33       56.64      9.59 o 
   3   4  17      228.45      204.92     16.70 o 
   4   4  17     4375.51     4391.18    295.06 o 
   5   4  17      141.76      150.42     17.97 o 
   6   4  17       81.50       82.60     16.12 o 
   7   4  17        2.80       -6.89     13.79 o 
   8   4  17      273.47      284.52     24.06 o 
  -8   5  17        0.71       -6.60     13.20 o 
  -7   5  17      129.81      102.95     26.94 o 
  -6   5  17        1.38       -5.56     11.11 o 
  -5   5  17       45.69       64.56     15.57 o 
  -4   5  17      124.90      118.43     14.35 o 
  -3   5  17       14.25       34.54      9.79 o 
  -2   5  17      312.97      307.02     15.44 o 
  -1   5  17        1.77        1.40      7.45 o 
   0   5  17      391.54      368.17     16.42 o 
   1   5  17        1.76       -3.56      7.12 o 
   2   5  17      108.16      128.89     14.10 o 
   3   5  17       30.67       59.69     12.24 o 
   4   5  17      713.97      737.83     60.39 o 
   5   5  17        0.00       11.45     10.52 o 
   6   5  17       58.03       53.85     15.93 o 
   7   5  17       88.88       84.40     17.96 o 
   8   5  17       44.90       49.81     22.36 o 
  -8   6  17       10.98       -4.10     15.15 o 
  -7   6  17       10.94       -6.89     13.77 o 
  -6   6  17        1.72       -6.16     12.32 o 
  -5   6  17      186.17      235.14     23.91 o 
  -4   6  17       66.95       55.63     12.30 o 
  -3   6  17      238.48      209.50     29.62 o 
  -2   6  17       15.61       -1.57      8.68 o 
  -1   6  17       22.24       25.13      9.90 o 
   0   6  17       28.05       20.73      9.97 o 
   1   6  17       26.42       18.83      9.78 o 
   2   6  17      111.46      123.28     14.75 o 
   3   6  17       54.90       98.42     13.89 o 
   4   6  17       10.81       -0.07      9.60 o 
   5   6  17       13.16        0.73     16.82 o 
   6   6  17        6.04       -3.72     17.71 o 
   7   6  17       80.46      111.78     18.89 o 
  -7   7  17        8.01       -7.29     14.58 o 
  -6   7  17       53.52       60.20     18.04 o 
  -5   7  17        7.46        3.36     12.80 o 
  -4   7  17       91.15      123.90     15.90 o 
  -3   7  17      158.32      132.62     18.32 o 
  -2   7  17      172.72      163.91     16.88 o 
  -1   7  17        9.11       -4.11      8.21 o 
   0   7  17       37.87       17.85     10.59 o 
   1   7  17      106.57      125.74     15.63 o 
   2   7  17       87.76      119.13     14.95 o 
   3   7  17        3.73       17.75     11.16 o 
   4   7  17       77.05       53.63     12.83 o 
   5   7  17       34.89       19.95     11.73 o 
   6   7  17       21.33       -4.04     18.68 o 
   7   7  17       48.55       41.09     23.13 o 
  -6   8  17        0.66        0.90     15.35 o 
  -5   8  17       15.11       19.42     14.37 o 
  -4   8  17       55.85       43.61     13.51 o 
  -3   8  17        0.02       -4.57      9.13 o 
  -2   8  17        1.75       -4.69      9.38 o 
  -1   8  17       38.90       17.70     12.30 o 
   0   8  17        5.81        4.53     10.42 o 
   1   8  17       21.51       52.14     12.79 o 
   2   8  17      403.53      419.85     20.48 o 
   3   8  17       24.98       22.29     12.31 o 
   4   8  17       21.65       10.54     10.80 o 
   5   8  17       24.03       27.90     12.71 o 
   6   8  17        0.38       -5.29     10.58 o 
  -4   9  17       34.32       47.43     14.22 o 
  -3   9  17        4.44       -4.11     11.53 o 
  -2   9  17        0.35       -5.16     10.31 o 
  -1   9  17        4.58       -4.75      9.51 o 
   0   9  17       77.61       60.28     14.10 o 
   1   9  17       85.05      112.84     16.39 o 
   2   9  17      217.35      263.19     21.63 o 
   3   9  17       75.81       69.58     14.93 o 
   4   9  17       27.06       36.94     13.60 o 
  -2  10  17        0.13       -6.28     12.55 o 
  -1  10  17        6.82       16.99     14.70 o 
   0  10  17      271.47      294.37     35.61 o 
   1  10  17       11.65       34.08     13.41 o 
   2  10  17      107.07      112.17     18.18 o 
  -9   0  18       74.49       83.73     17.77 o 
  -8   0  18      271.63      279.19     22.32 o 
  -7   0  18      286.69      282.79     23.59 o 
  -6   0  18       14.82       -4.36      8.72 o 
  -5   0  18       13.97        0.77      9.05 o 
  -4   0  18      635.38      613.36     32.89 o 
  -3   0  18       19.34        9.56      6.89 o 
  -2   0  18      365.45      343.32     15.54 o 
  -1   0  18      276.16      229.53     12.96 o 
   0   0  18      192.40      202.46     12.32 o 
   1   0  18      261.51      224.06     19.67 o 
   2   0  18       55.90       96.91     17.63 o 
   3   0  18      285.22      282.09     25.09 o 
   4   0  18       27.64       27.82     15.53 o 
   5   0  18      518.35      554.88     35.39 o 
   6   0  18     2381.69     2388.74     80.75 o 
   7   0  18      742.15      626.33     41.56 o 
   8   0  18       14.98       19.25     20.79 o 
   9   0  18       48.22       46.19     25.96 o 
  -9   1  18        0.15        7.15     14.35 o 
  -8   1  18      178.73      222.94     16.25 o 
  -7   1  18       75.65       57.97      9.91 o 
  -6   1  18       25.71        1.72      7.48 o 
  -5   1  18      103.62       85.49      9.87 o 
  -4   1  18      179.77      185.26     11.03 o 
  -3   1  18       37.49       19.34      5.47 o 
  -2   1  18       70.51      102.34     13.32 o 
  -1   1  18       45.53       49.70      6.06 o 
   0   1  18        1.27       16.93      5.66 o 
   1   1  18       45.51       30.70      7.16 o 
   2   1  18      666.73      672.43     23.50 o 
   3   1  18       12.51       27.23      9.53 o 
   4   1  18      244.94      220.98     16.02 o 
   5   1  18      941.02      917.70     32.12 o 
   6   1  18       24.23      103.29     26.04 o 
   7   1  18      742.20      716.76     31.53 o 
   8   1  18      115.52      123.85     19.99 o 
   9   1  18       50.29       37.94     17.56 o 
  -9   2  18        2.69        4.68     14.92 o 
  -8   2  18       44.72       48.04     15.75 o 
  -7   2  18        0.96       -7.48     14.96 o 
  -6   2  18      190.69      171.18     19.96 o 
  -5   2  18        3.66       -2.85      5.70 o 
  -4   2  18        2.76       -2.43      4.86 o 
  -3   2  18       81.82       97.53      8.19 o 
  -2   2  18      473.87      479.15     12.75 o 
  -1   2  18      476.40      479.56     12.51 o 
   0   2  18      185.55      211.08      8.95 o 
   1   2  18       87.28       82.02      9.76 o 
   2   2  18       48.91       50.68     10.89 o 
   3   2  18      685.09      755.46     43.19 o 
   4   2  18        2.56       -0.20     11.20 o 
   5   2  18     1131.91     1079.12     35.06 o 
   6   2  18      670.79      639.69     45.48 o 
   7   2  18       42.05       50.08     15.95 o 
   8   2  18        9.09       13.80     15.01 o 
   9   2  18      167.63      174.35     32.36 o 
  -9   3  18       13.43       16.28     15.45 o 
  -8   3  18       52.56       40.99     16.77 o 
  -7   3  18       23.82       -1.86     12.66 o 
  -6   3  18      520.05      511.71     26.34 o 
  -5   3  18       58.10       36.01     14.80 o 
  -4   3  18       15.49       -4.43      8.86 o 
  -3   3  18       28.88       24.74     12.70 o 
  -2   3  18        3.45       15.89      8.82 o 
  -1   3  18      964.35      884.68     17.10 o 
   0   3  18        1.12       -0.40      4.55 o 
   1   3  18      125.66      159.77     12.15 o 
   2   3  18       28.47       36.14      8.63 o 
   3   3  18        4.41       -4.94      9.88 o 
   4   3  18     1020.72     1060.43     33.73 o 
   5   3  18      138.13      153.84     18.66 o 
   6   3  18       29.46       18.83     13.06 o 
   7   3  18      533.60      505.58     26.76 o 
   8   3  18        6.33       -6.81     13.61 o 
  -8   4  18        4.65       -4.91     14.93 o 
  -7   4  18        0.97       -5.98     11.95 o 
  -6   4  18        6.16       -5.72     11.44 o 
  -5   4  18       57.79       49.44     14.05 o 
  -4   4  18      397.65      366.84     21.04 o 
  -3   4  18      136.57      134.19     16.60 o 
  -2   4  18      617.14      618.47     25.00 o 
  -1   4  18      101.91      108.99     14.58 o 
   0   4  18       15.01       11.10      9.46 o 
   1   4  18      284.47      241.53     16.08 o 
   2   4  18        1.49       -3.41      6.83 o 
   3   4  18      377.10      369.21     20.15 o 
   4   4  18       12.09       41.25     19.09 o 
   5   4  18      263.78      248.83     20.01 o 
   6   4  18       51.61       40.13     14.16 o 
   7   4  18       91.67      133.39     19.59 o 
   8   4  18       14.65       31.11     18.40 o 
  -8   5  18        6.34       -7.38     14.76 o 
  -7   5  18        0.59       -6.16     12.31 o 
  -6   5  18       39.54       11.88     13.70 o 
  -5   5  18       50.17       83.68     17.20 o 
  -4   5  18       49.13       38.63     10.99 o 
  -3   5  18      528.24      494.76     19.73 o 
  -2   5  18      365.58      347.17     16.63 o 
  -1   5  18       33.62       30.04      9.79 o 
   0   5  18      132.54      142.75     14.12 o 
   1   5  18       51.08       42.06     10.59 o 
   2   5  18      495.97      459.70     23.38 o 
   3   5  18       48.50       66.49     15.31 o 
   4   5  18      114.05      139.96     17.51 o 
   5   5  18      301.70      290.65     19.70 o 
   6   5  18        3.40       -4.95      9.90 o 
   7   5  18       43.51       28.33     14.41 o 
   8   5  18        6.07       -2.81     14.00 o 
  -7   6  18       13.54        6.53     14.87 o 
  -6   6  18      107.75       83.71     19.13 o 
  -5   6  18       19.67        9.12     12.18 o 
  -4   6  18        5.24       -4.31      8.62 o 
  -3   6  18       34.96       22.29     16.58 o 
  -2   6  18        0.14       -3.89      7.78 o 
  -1   6  18        4.30       -4.10      8.20 o 
   0   6  18       61.73       64.65     12.51 o 
   1   6  18      455.69      404.00     21.19 o 
   2   6  18        0.19       56.53     22.40 o 
   3   6  18      795.07      774.02     26.10 o 
   4   6  18      108.71      110.01     15.30 o 
   5   6  18      123.46      135.58     27.42 o 
   6   6  18        2.11       -8.73     17.47 o 
   7   6  18       17.26       16.90     20.38 o 
  -7   7  18        3.73       -5.62     15.23 o 
  -6   7  18        2.56       -6.05     13.69 o 
  -5   7  18        8.37       -5.67     11.34 o 
  -4   7  18       71.19       57.68     13.34 o 
  -3   7  18        7.00       -4.75      9.50 o 
  -2   7  18        0.34       -4.61      9.22 o 
  -1   7  18       51.06       44.00     12.54 o 
   0   7  18      132.71      131.24     29.70 o 
   1   7  18      215.25      263.65     21.35 o 
   2   7  18      138.71      183.49     17.47 o 
   3   7  18      372.35      318.27     18.02 o 
   4   7  18        9.27       10.21     11.18 o 
   5   7  18       92.04      138.56     16.84 o 
   6   7  18        1.08       -2.59     19.49 o 
  -6   8  18       78.60       84.10     20.79 o 
  -5   8  18       18.45       -0.03     15.65 o 
  -4   8  18       19.80       15.57     11.86 o 
  -3   8  18       83.20       80.10     14.97 o 
  -2   8  18       91.26       76.31     14.52 o 
  -1   8  18        8.28       -4.88      9.77 o 
   0   8  18       20.82       21.95     12.35 o 
   1   8  18     1354.02     1292.81     35.39 o 
   2   8  18      129.56      132.11     16.75 o 
   3   8  18      260.16      277.84     19.99 o 
   4   8  18        0.22       -5.16     10.33 o 
   5   8  18       22.98       16.19     12.09 o 
  -4   9  18        1.86       -1.22     11.56 o 
  -3   9  18        0.04       -5.59     11.18 o 
  -2   9  18       83.34       42.49     14.05 o 
  -1   9  18        3.29       -5.20     10.41 o 
   0   9  18       24.41       28.27     12.29 o 
   1   9  18      486.23      433.29     21.45 o 
   2   9  18       80.03      115.07     18.01 o 
   3   9  18      118.92      143.61     17.66 o 
   4   9  18       21.47       23.97     12.71 o 
  -1  10  18      187.18      195.14     20.89 o 
   0  10  18       99.95      138.71     18.80 o 
   1  10  18      226.09      212.18     33.71 o 
  -9   1  19       37.69       57.39     17.67 o 
  -8   1  19        4.19        3.26     12.65 o 
  -7   1  19      203.37      192.15     14.55 o 
  -6   1  19        0.08       -3.30      6.60 o 
  -5   1  19       51.81       44.76      8.99 o 
  -4   1  19        1.29       -2.96      5.91 o 
  -3   1  19      134.71      153.02     10.37 o 
  -2   1  19      198.07      189.33      9.65 o 
  -1   1  19       26.24       23.78      5.82 o 
   0   1  19      146.68      155.92      8.85 o 
   1   1  19      387.18      413.14     15.02 o 
   2   1  19        1.52        7.23      8.37 o 
   3   1  19      190.24      171.65     15.16 o 
   4   1  19      281.99      254.41     17.91 o 
   5   1  19       27.57       21.12     12.69 o 
   6   1  19      740.31      727.95     30.67 o 
   7   1  19        4.11        3.33     13.60 o 
   8   1  19      122.28      132.37     20.77 o 
   9   1  19        2.06       -6.61     13.21 o 
  -9   2  19       37.60       52.80     19.21 o 
  -8   2  19        3.45       -2.53     11.82 o 
  -7   2  19      164.07      166.81     22.04 o 
  -6   2  19      309.91      268.48     21.93 o 
  -5   2  19      203.75      234.11     21.45 o 
  -4   2  19       16.62        2.51      6.50 o 
  -3   2  19        7.92       -2.54      5.23 o 
  -2   2  19        0.53        3.40      4.93 o 
  -1   2  19      619.10      649.77     15.16 o 
   0   2  19       50.69       84.69     11.15 o 
   1   2  19        0.30        4.24      6.45 o 
   2   2  19       63.23       89.11     12.84 o 
   3   2  19      113.09      123.82     15.70 o 
   4   2  19      202.97      230.30     20.55 o 
   5   2  19       54.54       72.85     15.83 o 
   6   2  19       20.86       -5.60     12.78 o 
   7   2  19      413.80      408.52     25.04 o 
   8   2  19       14.76        1.09     14.43 o 
  -9   3  19       37.26       21.99     17.03 o 
  -8   3  19        3.25       -7.22     14.44 o 
  -7   3  19        0.27       -5.81     11.63 o 
  -6   3  19      116.22      127.71     19.67 o 
  -5   3  19      195.25      160.96     19.75 o 
  -4   3  19      226.22      220.09     23.06 o 
  -3   3  19       82.80       66.76     13.37 o 
  -2   3  19      392.27      383.34     28.22 o 
  -1   3  19      188.98      210.85     11.18 o 
   0   3  19      130.28      146.71     11.56 o 
   1   3  19       70.72       83.23     10.23 o 
   2   3  19      473.76      456.82     26.99 o 
   3   3  19      756.92      750.94     44.53 o 
   4   3  19      785.39      770.95     29.20 o 
   5   3  19      187.03      222.81     37.26 o 
   6   3  19       82.92       74.21     16.31 o 
   7   3  19       38.15       65.54     17.18 o 
   8   3  19       24.21       -3.31     14.11 o 
  -8   4  19       11.68       -2.66     25.88 o 
  -7   4  19       84.45       89.38     42.35 o 
  -6   4  19       31.05       23.35     13.29 o 
  -5   4  19      446.53      381.84     22.92 o 
  -4   4  19       18.07        4.62     10.58 o 
  -3   4  19      119.67      132.01     17.12 o 
  -2   4  19      261.41      291.12     18.34 o 
  -1   4  19       27.90       24.93     10.71 o 
   0   4  19        2.73        4.70      9.36 o 
   1   4  19        0.89       24.88     10.47 o 
   2   4  19      112.04      127.78     12.66 o 
   3   4  19       88.75      136.01     17.73 o 
   4   4  19        3.73       -5.57     11.13 o 
   5   4  19       35.63       30.21     17.63 o 
   6   4  19       19.83       17.20     12.92 o 
   7   4  19       64.41       58.80     16.68 o 
   8   4  19       37.89       62.94     17.84 o 
  -8   5  19       17.15       -6.82     14.17 o 
  -7   5  19        5.45       -6.02     12.05 o 
  -6   5  19       19.04        0.68     12.42 o 
  -5   5  19      496.35      436.39     25.08 o 
  -4   5  19       31.66       25.72     12.73 o 
  -3   5  19       39.79       47.30     11.63 o 
  -2   5  19       90.22      126.90     14.38 o 
  -1   5  19       46.58       40.12     13.59 o 
   0   5  19      345.57      329.57     16.53 o 
   1   5  19       22.15       17.30      9.93 o 
   2   5  19      314.34      319.07     25.29 o 
   3   5  19      425.00      410.75     23.50 o 
   4   5  19       39.50       47.72     20.14 o 
   5   5  19       52.63       50.08     14.47 o 
   6   5  19       24.06       19.94     13.47 o 
   7   5  19       24.76        8.34     13.94 o 
  -7   6  19       12.93        0.70     14.17 o 
  -6   6  19        5.98        3.72     13.33 o 
  -5   6  19       11.17       -2.23     11.95 o 
  -4   6  19       59.04       53.68     12.63 o 
  -3   6  19       11.12       15.08     12.44 o 
  -2   6  19       40.98       21.90     10.68 o 
  -1   6  19       17.47       -4.46      8.92 o 
   0   6  19      141.35      150.21     16.37 o 
   1   6  19       59.65       62.06     13.39 o 
   2   6  19     3086.88     3106.26     59.17 o 
   3   6  19      390.14      389.75     19.42 o 
   4   6  19       79.52       84.37     18.08 o 
   5   6  19      118.39      110.18     26.61 o 
   6   6  19        0.83       -8.25     16.50 o 
   7   6  19       68.99       74.09     27.66 o 
  -6   7  19       65.47       50.06     28.96 o 
  -5   7  19        3.22       -5.98     11.97 o 
  -4   7  19       54.77       44.61     13.37 o 
  -3   7  19        9.76       14.84     10.97 o 
  -2   7  19       11.23        0.14     10.30 o 
  -1   7  19      109.16       91.92     15.00 o 
   0   7  19       11.92        9.61     11.24 o 
   1   7  19      473.21      487.63     31.95 o 
   2   7  19      156.17      165.85     17.67 o 
   3   7  19       49.46       71.92     14.32 o 
   4   7  19       20.77        9.94     11.38 o 
   5   7  19       70.31       55.71     18.40 o 
   6   7  19       88.64       46.75     23.70 o 
  -5   8  19       11.70       30.48     15.90 o 
  -4   8  19       16.81       16.67     11.98 o 
  -3   8  19        3.25        6.05     10.93 o 
  -2   8  19        6.58        2.91     14.91 o 
  -1   8  19        0.16       -4.98      9.97 o 
   0   8  19      272.53      288.06     26.24 o 
   1   8  19        1.90       35.75     12.49 o 
   2   8  19       34.52       45.02     13.46 o 
   3   8  19        1.20       11.49     10.96 o 
   4   8  19        4.31       -2.09     10.36 o 
   5   8  19        2.02       -5.39     10.78 o 
  -4   9  19       19.66       10.82     12.94 o 
  -3   9  19       46.32       19.51     12.94 o 
  -2   9  19       26.21        1.63     15.14 o 
  -1   9  19        0.16       -5.36     10.71 o 
   0   9  19      133.91      135.97     17.95 o 
   1   9  19       33.45       21.59     12.27 o 
   2   9  19        6.48       -5.57     11.95 o 
   3   9  19        0.91       10.25     12.04 o 
  -9   0  20       30.63       31.31     15.66 o 
  -8   0  20      136.33      177.54     35.23 o 
  -7   0  20       21.33       19.40     13.23 o 
  -6   0  20      261.64      234.64     30.27 o 
  -5   0  20      663.92      575.52     24.52 o 
  -4   0  20      220.95      193.88     17.96 o 
  -3   0  20        0.20       -3.76      7.52 o 
  -2   0  20      307.70      291.93     15.24 o 
  -1   0  20        0.96       -4.95      9.91 o 
   0   0  20      353.91      335.72     31.53 o 
   1   0  20     1640.48     1824.94     42.20 o 
   2   0  20        0.02        0.40     12.05 o 
   3   0  20       72.04      104.27     22.49 o 
   4   0  20       16.22       12.21     15.53 o 
   5   0  20       11.84        2.83     18.20 o 
   6   0  20      128.41      117.63     27.75 o 
   7   0  20      236.32      258.53     36.33 o 
   8   0  20        0.22       -8.98     17.95 o 
  -9   1  20       57.35       50.17     17.42 o 
  -8   1  20       86.33      134.08     21.30 o 
  -7   1  20       15.62       20.66     12.34 o 
  -6   1  20      116.91      107.34     11.56 o 
  -5   1  20      165.24      180.39     13.60 o 
  -4   1  20      168.08      182.61     12.52 o 
  -3   1  20      240.56      195.00      9.93 o 
  -2   1  20       55.62      102.84      8.94 o 
  -1   1  20       35.84       51.56      7.08 o 
   0   1  20       92.78       83.22      8.38 o 
   1   1  20      374.27      395.58     13.19 o 
   2   1  20        5.03        7.50      9.28 o 
   3   1  20       18.59        3.50      9.66 o 
   4   1  20        9.42       -7.52     15.04 o 
   5   1  20      126.69      117.52     18.43 o 
   6   1  20       28.51       34.54     20.50 o 
   7   1  20       35.05        6.78     14.24 o 
   8   1  20       28.23       19.57     15.31 o 
  -9   2  20       12.07        7.15     16.06 o 
  -8   2  20        9.76       -5.56     12.83 o 
  -7   2  20        0.17       -5.48     10.97 o 
  -6   2  20      107.80      102.69     18.36 o 
  -5   2  20        5.66       -4.97      9.94 o 
  -4   2  20      263.50      236.78     13.47 o 
  -3   2  20       85.78       84.44      9.19 o 
  -2   2  20       10.82       15.06      6.47 o 
  -1   2  20      209.03      237.75      9.77 o 
   0   2  20       26.86       45.15      7.06 o 
   1   2  20      704.24      693.13     20.45 o 
   2   2  20      878.75      879.24     23.88 o 
   3   2  20       17.83       10.97     11.18 o 
   4   2  20      323.90      295.48     27.68 o 
   5   2  20        4.78       -6.25     12.50 o 
   6   2  20       64.68       49.31     26.90 o 
   7   2  20       32.19       47.05     16.35 o 
   8   2  20        1.81       -6.12     12.23 o 
  -8   3  20        9.95       -7.32     14.64 o 
  -7   3  20       49.33       22.58     14.55 o 
  -6   3  20      195.23      212.68     28.12 o 
  -5   3  20       59.11       31.77     13.69 o 
  -4   3  20      135.49      191.66     30.22 o 
  -3   3  20        8.39       -4.59      9.19 o 
  -2   3  20     1114.29     1139.17     34.75 o 
  -1   3  20      687.68      701.52     29.01 o 
   0   3  20       10.97       42.67      8.66 o 
   1   3  20        2.91       -3.53      7.07 o 
   2   3  20        0.08       -3.76      7.53 o 
   3   3  20      705.81      757.68     63.36 o 
   4   3  20       39.86       21.61     12.51 o 
   5   3  20      135.15      142.69     26.13 o 
   6   3  20      129.90      146.29     24.92 o 
   7   3  20      432.18      410.10     25.18 o 
   8   3  20       21.04        6.53     14.60 o 
  -8   4  20        2.75       -8.03     16.05 o 
  -7   4  20       66.49       51.71     17.90 o 
  -6   4  20        4.36       -5.69     11.38 o 
  -5   4  20      181.51      206.50     22.41 o 
  -4   4  20       31.12       24.98     12.75 o 
  -3   4  20       33.55       28.66     16.50 o 
  -2   4  20      494.05      427.67     22.19 o 
  -1   4  20      132.29      156.36     18.01 o 
   0   4  20       82.75      114.58     16.11 o 
   1   4  20      639.09      575.56     26.45 o 
   2   4  20      186.44      204.86     15.40 o 
   3   4  20     1610.59     1662.71     57.43 o 
   4   4  20       13.20        6.93     10.98 o 
   5   4  20       18.19       -5.96     11.93 o 
   6   4  20       12.83        4.37     16.34 o 
   7   4  20        7.09       13.81     13.54 o 
   8   4  20        3.46       -6.63     13.25 o 
  -7   5  20        3.61       -5.95     11.90 o 
  -6   5  20       26.77       -6.27     18.32 o 
  -5   5  20      161.58      149.12     20.22 o 
  -4   5  20      472.66      417.80     24.06 o 
  -3   5  20        7.20       -0.23     10.92 o 
  -2   5  20      136.88      107.67     17.22 o 
  -1   5  20       77.39       57.66     12.49 o 
   0   5  20        0.11        6.01     11.23 o 
   1   5  20        2.69        1.29     11.82 o 
   2   5  20      717.39      688.64     29.34 o 
   3   5  20      775.62      733.96     30.78 o 
   4   5  20      291.37      241.33     27.68 o 
   5   5  20        8.07       -7.76     15.53 o 
   6   5  20       19.14        4.51     13.50 o 
   7   5  20       81.31       82.71     18.62 o 
  -7   6  20        2.28       -3.34     13.88 o 
  -6   6  20       14.32       -6.13     12.26 o 
  -5   6  20       56.65       52.63     17.23 o 
  -4   6  20       44.34       15.01     10.50 o 
  -3   6  20       98.98      106.50     18.94 o 
  -2   6  20        8.20        6.09      9.80 o 
  -1   6  20        1.01       -4.64      9.28 o 
   0   6  20      536.68      475.20     20.94 o 
   1   6  20       76.38       80.64     14.43 o 
   2   6  20      442.70      553.35     22.88 o 
   3   6  20       50.50       56.41     16.08 o 
   4   6  20       32.66       26.12     14.49 o 
   5   6  20      135.41      129.36     28.40 o 
   6   6  20       23.45        0.49     20.71 o 
  -6   7  20        2.82       -6.86     13.72 o 
  -5   7  20       50.60       51.17     15.96 o 
  -4   7  20      112.96      114.33     16.11 o 
  -3   7  20       47.57       44.66     12.92 o 
  -2   7  20       73.11       77.92     14.12 o 
  -1   7  20        2.68       -4.63      9.25 o 
   0   7  20        2.65       -5.02     10.04 o 
   1   7  20      106.22      126.29     17.12 o 
   2   7  20      201.55      260.85     20.97 o 
   3   7  20       70.82       96.42     15.39 o 
   4   7  20       10.43       10.54     11.36 o 
   5   7  20        3.79       -6.48     12.95 o 
   6   7  20        1.67       11.21     14.64 o 
  -5   8  20       13.40       29.65     16.00 o 
  -4   8  20        0.00        1.54     11.09 o 
  -3   8  20        9.10       25.31     12.14 o 
  -2   8  20       37.83       35.84     12.88 o 
  -1   8  20       42.04       37.73     13.08 o 
   0   8  20       40.16       29.32     12.87 o 
   1   8  20        7.51        6.25     11.88 o 
   2   8  20      382.95      357.15     20.25 o 
   3   8  20       63.19       62.51     14.80 o 
   4   8  20       96.63      102.51     16.26 o 
  -3   9  20       21.15       18.57     12.92 o 
  -2   9  20        0.81       -5.90     11.80 o 
  -1   9  20       15.71       11.39     12.42 o 
   0   9  20        5.59        6.46     12.07 o 
   1   9  20       38.50       24.82     12.75 o 
   2   9  20        9.85        0.53     12.32 o 
   3   9  20       49.21       96.92     16.94 o 
  -8   1  21      381.66      381.86     25.61 o 
  -7   1  21        2.84       -4.52     11.77 o 
  -6   1  21      204.76      177.75     13.64 o 
  -5   1  21      516.69      475.39     16.34 o 
  -4   1  21       70.24       49.19     11.19 o 
  -3   1  21      127.72      109.46     10.35 o 
  -2   1  21     2303.52     2143.03     32.85 o 
  -1   1  21     1358.72     1355.41     24.50 o 
   0   1  21        0.89       -2.56      5.11 o 
   1   1  21      318.83      340.10     12.68 o 
   2   1  21      656.69      648.27     25.14 o 
   3   1  21      107.60      107.45     16.55 o 
   4   1  21      154.64      160.04     19.25 o 
   5   1  21        1.29       -7.95     17.91 o 
   6   1  21       57.68       52.16     16.36 o 
   7   1  21       89.45       89.88     19.05 o 
   8   1  21       10.43       -0.51     14.88 o 
  -8   2  21        0.01       -6.92     13.84 o 
  -7   2  21       24.11        4.26     12.87 o 
  -6   2  21        4.21        0.66     12.13 o 
  -5   2  21      127.50       94.53     17.85 o 
  -4   2  21        9.68       -0.41     10.12 o 
  -3   2  21      109.63      101.56     12.14 o 
  -2   2  21      264.61      249.37     11.14 o 
  -1   2  21      838.49      933.79     23.99 o 
   0   2  21      675.52      643.17     16.40 o 
   1   2  21       64.89       88.26     15.41 o 
   2   2  21        0.18       11.46      8.53 o 
   3   2  21       19.18       -0.63     10.72 o 
   4   2  21       14.56       10.20     12.31 o 
   5   2  21        0.15       -5.34     10.68 o 
   6   2  21      166.43      160.10     20.19 o 
   7   2  21       87.79       92.66     19.36 o 
   8   2  21       58.05       57.32     18.59 o 
  -8   3  21       27.21       28.12     17.20 o 
  -7   3  21       53.06       30.79     16.03 o 
  -6   3  21       53.95       66.58     17.06 o 
  -5   3  21       18.20       14.86     12.92 o 
  -4   3  21      715.59      673.96     28.25 o 
  -3   3  21       68.69       81.30     16.05 o 
  -2   3  21      427.20      426.52     22.55 o 
  -1   3  21      605.15      617.60     25.73 o 
   0   3  21      326.76      342.41     15.14 o 
   1   3  21       21.48       24.02      8.93 o 
   2   3  21      324.51      287.32     15.24 o 
   3   3  21      130.81      166.47     19.07 o 
   4   3  21      272.57      281.44     27.23 o 
   5   3  21       30.78       10.99     12.25 o 
   6   3  21       24.08       20.81     16.94 o 
   7   3  21        9.86       -6.47     12.95 o 
   8   3  21        4.07       -3.51     13.67 o 
  -8   4  21       21.47       15.90     16.38 o 
  -7   4  21        1.24       -6.22     12.45 o 
  -6   4  21       77.06       68.45     17.40 o 
  -5   4  21      105.07      102.51     18.02 o 
  -4   4  21        6.43       -4.90      9.80 o 
  -3   4  21       97.18       97.25     16.33 o 
  -2   4  21      491.94      475.16     23.98 o 
  -1   4  21       67.03       97.71     20.14 o 
   0   4  21      132.57      203.41     21.32 o 
   1   4  21      121.19      153.23     26.45 o 
   2   4  21        2.71       -5.25     10.49 o 
   3   4  21      109.53      163.05     15.83 o 
   4   4  21       13.28        5.22     11.68 o 
   5   4  21        0.42       -5.43     10.86 o 
   6   4  21        0.30       -6.34     12.69 o 
   7   4  21       35.75       28.99     16.00 o 
  -7   5  21       62.15       53.41     18.57 o 
  -6   5  21       27.29       38.07     16.01 o 
  -5   5  21       37.66       19.07     12.70 o 
  -4   5  21       42.98       42.26     19.01 o 
  -3   5  21       99.11       75.18     24.19 o 
  -2   5  21      133.65      138.57     19.37 o 
  -1   5  21       29.69       -6.08     12.15 o 
   0   5  21      108.04      117.06     18.79 o 
   1   5  21       43.54       87.83     16.84 o 
   2   5  21      237.33      291.90     21.15 o 
   3   5  21        1.23       -4.07     12.00 o 
   4   5  21        1.45       -5.81     11.62 o 
   5   5  21      109.58      106.94     26.21 o 
   6   5  21      107.46      102.94     18.54 o 
   7   5  21       10.57       -9.50     19.01 o 
  -7   6  21        4.49       -7.03     14.06 o 
  -6   6  21        0.01        7.09     14.61 o 
  -5   6  21       19.85       29.24     14.53 o 
  -4   6  21       19.05        7.93     11.67 o 
  -3   6  21       11.34       -1.03     10.22 o 
  -2   6  21      200.50      243.30     18.26 o 
  -1   6  21      281.82      294.82     19.84 o 
   0   6  21        0.44       11.67     12.15 o 
   1   6  21       37.62       53.56     12.72 o 
   2   6  21      778.82      778.39     35.00 o 
   3   6  21      127.70      161.65     21.64 o 
   4   6  21      123.70      100.86     18.81 o 
   5   6  21        7.14       -6.30     12.61 o 
   6   6  21        0.71       -7.76     19.90 o 
  -6   7  21        0.26       -6.14     12.29 o 
  -5   7  21       89.22      117.38     20.35 o 
  -4   7  21        0.51       -5.00     10.00 o 
  -3   7  21       48.28       42.95     14.03 o 
  -2   7  21       10.08       -0.20     10.84 o 
  -1   7  21        2.14       -4.59      9.18 o 
   0   7  21      450.34      416.80     20.91 o 
   1   7  21       11.08        1.07     11.49 o 
   2   7  21      105.75      155.31     17.79 o 
   3   7  21       57.23       32.80     13.15 o 
   4   7  21       47.34       50.75     16.73 o 
   5   7  21        5.89       -5.50     12.61 o 
  -4   8  21       74.81       91.56     16.68 o 
  -3   8  21       66.76       43.30     13.38 o 
  -2   8  21       98.39       88.71     16.04 o 
  -1   8  21        0.09        8.04     11.23 o 
   0   8  21      135.20      153.25     20.47 o 
   1   8  21       56.35       63.20     15.17 o 
   2   8  21       26.00       44.87     13.59 o 
   3   8  21      349.43      332.52     22.50 o 
   4   8  21      139.00      134.85     17.95 o 
  -2   9  21        6.66       -5.76     11.51 o 
  -1   9  21       79.77       94.84     17.72 o 
   0   9  21       76.39       63.28     15.87 o 
   1   9  21        9.70        9.27     12.69 o 
   2   9  21       63.75       59.63     16.01 o 
  -8   0  22      401.49      360.66     33.99 o 
  -7   0  22        5.18       -5.43     14.64 o 
  -6   0  22        1.07       -5.20     10.39 o 
  -5   0  22      765.15      761.74     28.76 o 
  -4   0  22       89.13       87.52     16.06 o 
  -3   0  22      910.80      866.67     34.01 o 
  -2   0  22     1604.27     1484.09     37.82 o 
  -1   0  22      666.81      600.04     22.86 o 
   0   0  22        0.50       -2.18      7.83 o 
   1   0  22       30.13       27.03     10.72 o 
   2   0  22        4.27       -4.12     13.02 o 
   3   0  22      239.50      223.43     29.05 o 
   4   0  22       13.81       -8.13     16.26 o 
   5   0  22       19.83       11.73     18.04 o 
   6   0  22       15.03       -9.46     18.93 o 
   7   0  22       18.42       -8.49     16.98 o 
   8   0  22       51.87       49.50     26.85 o 
  -8   1  22       34.72       33.22     16.64 o 
  -7   1  22      169.33      159.41     20.65 o 
  -6   1  22       81.38       79.24     16.36 o 
  -5   1  22       24.81       12.77      8.17 o 
  -4   1  22      131.44      130.24     12.08 o 
  -3   1  22        0.52       -0.41      7.01 o 
  -2   1  22      250.26      371.30     13.44 o 
  -1   1  22     3008.54     2964.95     41.55 o 
   0   1  22       13.75        9.76      6.30 o 
   1   1  22        6.30       -1.30      6.31 o 
   2   1  22      103.69      123.32     16.01 o 
   3   1  22       41.75       30.99     12.97 o 
   4   1  22        1.68       -4.85      9.70 o 
   5   1  22      320.32      299.88     34.96 o 
   6   1  22        1.14       -6.30     12.60 o 
   7   1  22        1.26       -5.73     11.46 o 
   8   1  22        0.35       -6.50     13.01 o 
  -8   2  22        9.85        1.49     14.64 o 
  -7   2  22        2.98       -5.53     11.05 o 
  -6   2  22       56.54       33.57     14.17 o 
  -5   2  22      217.15      242.08     20.92 o 
  -4   2  22      385.14      402.66     25.78 o 
  -3   2  22        0.80        5.22     10.86 o 
  -2   2  22        0.41        6.80      8.73 o 
  -1   2  22     5595.05     5687.45     73.92 o 
   0   2  22      402.57      432.76     14.18 o 
   1   2  22      199.49      199.33     11.55 o 
   2   2  22       56.05       69.08     11.84 o 
   3   2  22       13.21       -5.24     10.58 o 
   4   2  22      178.96      178.66     20.45 o 
   5   2  22      180.58      177.52     23.10 o 
   6   2  22       73.13       70.42     19.66 o 
   7   2  22        6.38        5.78     12.94 o 
   8   2  22        1.46       -6.48     12.95 o 
  -8   3  22       36.30       17.79     15.83 o 
  -7   3  22       15.50       12.11     14.12 o 
  -6   3  22       32.02       15.35     13.55 o 
  -5   3  22      150.69      108.46     17.91 o 
  -4   3  22      131.59      201.69     20.95 o 
  -3   3  22      872.72      840.91     31.35 o 
  -2   3  22      211.72      237.14     22.02 o 
  -1   3  22      688.86      714.82     42.78 o 
   0   3  22     1098.95     1068.59     34.80 o 
   1   3  22      668.47      633.88     24.11 o 
   2   3  22       16.46       -0.40     11.36 o 
   3   3  22       15.78        5.47     11.96 o 
   4   3  22        7.38       -5.32     12.08 o 
   5   3  22        6.03       -5.73     11.47 o 
   6   3  22        9.56        7.95     13.57 o 
   7   3  22      279.94      293.55     24.54 o 
  -7   4  22       12.69        4.22     13.96 o 
  -6   4  22       41.74       66.28     16.79 o 
  -5   4  22       75.19      108.00     18.24 o 
  -4   4  22        3.20       14.20     11.62 o 
  -3   4  22        1.79        7.88     11.05 o 
  -2   4  22        2.29       -4.88     11.32 o 
  -1   4  22      505.81      475.73     31.38 o 
   0   4  22     1357.87     1371.11     41.14 o 
   1   4  22     1137.69     1158.68     53.20 o 
   2   4  22       62.49       33.18     20.30 o 
   3   4  22      753.22      749.49     34.67 o 
   4   4  22      104.68       88.06     17.11 o 
   5   4  22        5.79        0.98     11.63 o 
   6   4  22       34.48        1.23     13.44 o 
   7   4  22       49.22       22.65     15.46 o 
  -7   5  22       15.77       10.19     15.99 o 
  -6   5  22        0.05       -0.50     11.72 o 
  -5   5  22      334.82      277.02     21.48 o 
  -4   5  22       21.29       41.76     14.13 o 
  -3   5  22       34.84       31.05     12.93 o 
  -2   5  22       31.56       11.20     12.83 o 
  -1   5  22       76.22       33.51     14.73 o 
   0   5  22      251.18      278.20     23.02 o 
   1   5  22     1767.13     1718.52     51.89 o 
   2   5  22       33.69       21.36     14.36 o 
   3   5  22      372.45      368.88     23.34 o 
   4   5  22       29.95       16.36     14.13 o 
   5   5  22        9.97       -2.99     19.41 o 
   6   5  22       25.02       37.85     23.46 o 
   7   5  22      102.54      104.20     20.39 o 
  -6   6  22        0.98        0.03     13.84 o 
  -5   6  22      475.42      459.63     28.09 o 
  -4   6  22        4.49        3.88     12.27 o 
  -3   6  22       72.71       57.29     15.54 o 
  -2   6  22       10.69        1.40     11.81 o 
  -1   6  22       21.62       -6.48     20.87 o 
   0   6  22       29.11       44.29     15.40 o 
   1   6  22      255.73      291.98     21.95 o 
   2   6  22      112.16      185.77     22.43 o 
   3   6  22       99.53      119.47     20.14 o 
   4   6  22        0.07       -8.80     17.59 o 
   5   6  22      156.60      119.24     20.10 o 
   6   6  22        6.71       -9.83     19.65 o 
  -5   7  22       49.56       61.44     17.82 o 
  -4   7  22       21.59        5.67     11.36 o 
  -3   7  22        6.62       -4.90     10.42 o 
  -2   7  22       13.16       -5.15     10.30 o 
  -1   7  22       27.58        5.30     11.38 o 
   0   7  22        5.63        3.30     12.91 o 
   1   7  22        0.82       -0.93     10.88 o 
   2   7  22        1.71       22.18     12.86 o 
   3   7  22        2.75       11.88     13.91 o 
   4   7  22       10.21       15.84     14.77 o 
   5   7  22        4.12       -6.05     12.11 o 
  -4   8  22        0.70        1.97     11.43 o 
  -3   8  22        0.01       -5.25     10.51 o 
  -2   8  22       21.90       24.23     12.46 o 
  -1   8  22        0.27       -5.59     11.18 o 
   0   8  22       19.00        5.68     12.08 o 
   1   8  22       11.36       -5.65     11.30 o 
   2   8  22       23.96       49.83     19.12 o 
   3   8  22       14.72       25.82     13.23 o 
   4   8  22        5.24       19.88     15.83 o 
  -1   9  22        0.29       -5.86     11.72 o 
   0   9  22        4.46       -3.59     11.99 o 
   1   9  22        1.27       -1.89     12.29 o 
  -8   1  23       34.22       37.74     15.71 o 
  -7   1  23       19.99       19.72     13.51 o 
  -6   1  23        4.73        3.38     12.04 o 
  -5   1  23      156.73      164.33     17.48 o 
  -4   1  23      162.18      202.63     14.67 o 
  -3   1  23      401.49      377.31     14.22 o 
  -2   1  23     2046.04     1964.17     32.36 o 
   0   1  23      344.75      315.20     12.50 o 
   1   1  23       31.30       17.42      7.52 o 
   2   1  23      192.29      206.07     16.98 o 
   3   1  23      163.30      163.84     19.45 o 
   4   1  23       22.83       13.97     13.35 o 
   5   1  23        0.00       -5.32     10.63 o 
   6   1  23      565.67      536.38     28.36 o 
   7   1  23        0.10       -6.73     13.45 o 
   8   1  23      121.53       92.88     23.74 o 
  -8   2  23      155.60      167.13     25.52 o 
  -7   2  23       91.80       72.38     18.89 o 
  -6   2  23        0.31       -3.39     11.37 o 
  -5   2  23       20.66        1.74     12.74 o 
  -4   2  23     2286.21     2169.17     53.69 o 
  -3   2  23      317.26      328.01     22.70 o 
  -2   2  23      117.14      147.54     14.22 o 
  -1   2  23      359.46      627.25     26.45 o 
   0   2  23        3.65       17.03      7.29 o 
   1   2  23        0.03       -1.21      6.64 o 
   2   2  23       61.11       49.23     11.57 o 
   3   2  23       34.28       17.60     17.03 o 
   4   2  23      321.18      301.26     33.35 o 
   5   2  23      142.01      149.68     19.70 o 
   6   2  23       56.75       63.95     17.53 o 
   7   2  23        0.02       -5.70     11.40 o 
  -8   3  23        0.01       -8.05     16.09 o 
  -7   3  23        0.65       -6.17     12.33 o 
  -6   3  23        0.13       -3.46     12.15 o 
  -5   3  23      126.94      163.07     20.33 o 
  -4   3  23     1216.22     1150.64     44.16 o 
  -3   3  23        1.87       21.00     12.58 o 
  -2   3  23       24.43       25.12     12.89 o 
  -1   3  23      810.75      844.02     31.48 o 
   0   3  23      676.14      689.76     28.58 o 
   1   3  23       17.36       29.95      9.80 o 
   2   3  23      199.27      209.94     16.99 o 
   3   3  23        8.25        7.16     10.19 o 
   4   3  23      265.48      283.07     24.35 o 
   5   3  23       29.18       35.32     14.72 o 
   6   3  23       38.76       10.95     12.53 o 
   7   3  23        2.72        2.77     14.00 o 
  -7   4  23        0.00       -7.95     15.89 o 
  -6   4  23      327.37      289.37     27.34 o 
  -5   4  23      307.87      299.20     21.94 o 
  -4   4  23      734.98      687.05     30.36 o 
  -3   4  23      251.18      264.34     38.56 o 
  -2   4  23        0.27       -5.29     10.57 o 
  -1   4  23       79.32       93.91     16.82 o 
   0   4  23     1574.87     1656.55     46.72 o 
   1   4  23      386.48      400.05     33.80 o 
   2   4  23      178.30      192.59     22.46 o 
   3   4  23       29.25       53.77     15.96 o 
   4   4  23       32.33       40.48     14.24 o 
   5   4  23       52.49       62.82     32.88 o 
   6   4  23        8.82       -6.25     12.50 o 
   7   4  23        2.10       -5.80     11.60 o 
  -7   5  23       49.15       41.26     18.11 o 
  -6   5  23       75.43       95.40     19.73 o 
  -5   5  23       11.30       27.36     14.35 o 
  -4   5  23       40.34       54.68     15.01 o 
  -3   5  23        0.76       -5.03     10.06 o 
  -2   5  23        6.99        4.85     11.98 o 
  -1   5  23        3.19        1.49     12.72 o 
   0   5  23      635.61      593.14     28.57 o 
   1   5  23     1151.81     1239.70     41.40 o 
   2   5  23        9.98        2.05     14.05 o 
   3   5  23        1.27       -6.06     12.12 o 
   4   5  23       66.10       55.08     15.96 o 
   5   5  23       35.51       33.00     22.24 o 
   6   5  23       83.65      102.16     28.23 o 
  -6   6  23       29.05       25.70     15.20 o 
  -5   6  23       18.01       12.07     21.23 o 
  -4   6  23       87.42       99.42     19.16 o 
  -3   6  23        4.45        0.26     12.38 o 
  -2   6  23      103.28      101.93     18.39 o 
  -1   6  23        3.18       -5.37     10.75 o 
   0   6  23      161.53      150.59     21.94 o 
   1   6  23      803.62      717.15     36.86 o 
   2   6  23      801.99      836.59     47.72 o 
   3   6  23        2.47       -6.45     12.90 o 
   4   6  23       64.05       53.76     16.96 o 
   5   6  23        4.53       -6.53     13.06 o 
  -5   7  23       61.54       77.21     21.27 o 
  -4   7  23       11.50       12.73     14.82 o 
  -3   7  23        0.75       -6.16     12.32 o 
  -2   7  23        8.54       -2.58     10.51 o 
  -1   7  23        0.70       -5.27     10.55 o 
   0   7  23        4.02       -5.10     10.19 o 
   1   7  23      118.64      135.79     17.82 o 
   2   7  23      337.82      334.58     23.93 o 
   3   7  23       25.74        6.86     14.47 o 
   4   7  23       30.76        9.36     14.75 o 
  -3   8  23        0.25       -4.07     11.43 o 
  -2   8  23        1.65       -5.47     10.95 o 
  -1   8  23       38.14       39.22     13.69 o 
   0   8  23      111.52      131.91     17.84 o 
   1   8  23        5.10       -5.51     11.03 o 
   2   8  23      266.89      305.77     22.34 o 
   3   8  23       20.96       26.23     15.93 o 
  -7   0  24      121.71      161.55     28.88 o 
  -6   0  24       80.95       80.47     15.45 o 
  -5   0  24      156.50      155.90     23.42 o 
  -4   0  24      483.27      444.33     22.60 o 
  -3   0  24     7563.57     7076.83    116.57 o 
  -2   0  24     1080.68     1060.64     32.79 o 
  -1   0  24       32.21       38.58     12.27 o 
   0   0  24      195.52      191.39     22.54 o 
   1   0  24      269.08      204.74     16.20 o 
   2   0  24      296.46      272.93     18.92 o 
   3   0  24     2069.46     1824.39     68.02 o 
   4   0  24        0.24       -0.24     15.77 o 
   5   0  24      314.18      301.55     31.97 o 
   6   0  24       52.10       26.77     21.19 o 
   7   0  24        5.40       -9.22     18.44 o 
  -8   1  24        0.24       -6.68     13.35 o 
  -7   1  24       11.56       11.07     14.12 o 
  -6   1  24        3.10       -5.00     11.07 o 
  -5   1  24       84.07       81.94     15.66 o 
  -4   1  24      789.29      756.25     23.45 o 
  -3   1  24      247.97      269.09     13.17 o 
  -2   1  24      633.82      851.92     20.73 o 
  -1   1  24       15.00       22.57      7.84 o 
   0   1  24       35.22       52.25      8.92 o 
   1   1  24      171.35      196.23     11.86 o 
   2   1  24        0.04       -4.46      8.92 o 
   3   1  24        0.03       19.76     12.52 o 
   4   1  24       20.58        4.67     12.70 o 
   5   1  24        9.65       -2.13     12.18 o 
   6   1  24       26.31       22.89     14.02 o 
   7   1  24        4.82       -4.58     13.95 o 
  -7   2  24       31.23       14.23     15.31 o 
  -6   2  24        0.01       -5.45     10.90 o 
  -5   2  24       48.28       63.32     27.26 o 
  -4   2  24      160.90      233.11     20.15 o 
  -3   2  24      597.54      619.23     56.00 o 
  -2   2  24     1359.07     1389.19     40.71 o 
  -1   2  24      292.90      295.56     15.24 o 
   0   2  24       13.49        1.62      7.08 o 
   1   2  24      665.61      696.41     19.06 o 
   2   2  24        0.55       -1.58      8.64 o 
   3   2  24      131.88      120.42     18.74 o 
   4   2  24       77.73       66.63     25.32 o 
   5   2  24      363.00      401.53     24.47 o 
   6   2  24        8.49       -6.56     13.12 o 
   7   2  24        0.58       -6.77     13.55 o 
  -7   3  24       43.41       44.11     16.50 o 
  -6   3  24       17.28        2.99     13.30 o 
  -5   3  24      272.08      271.65     24.88 o 
  -4   3  24       63.44       81.10     16.08 o 
  -3   3  24      280.54      251.38     19.34 o 
  -2   3  24       47.33       49.43     16.54 o 
  -1   3  24      622.42      646.39     28.03 o 
   0   3  24       19.18       33.77     13.12 o 
   1   3  24        6.55       -0.60     10.52 o 
   2   3  24       70.98       74.40     13.06 o 
   3   3  24      144.00      174.41     19.96 o 
   4   3  24        7.90        8.20     12.28 o 
   5   3  24      289.00      312.86     23.91 o 
   6   3  24       16.52       13.57     14.58 o 
   7   3  24        4.55       -6.83     13.67 o 
  -7   4  24       41.01       38.32     17.33 o 
  -6   4  24        0.36        5.89     13.23 o 
  -5   4  24        6.63       16.03     12.97 o 
  -4   4  24        2.99       19.02     13.37 o 
  -3   4  24        5.93       -4.50     10.17 o 
  -2   4  24        0.01       -5.47     10.94 o 
  -1   4  24       14.34       27.46     13.12 o 
   1   4  24       18.42       37.19     14.32 o 
   2   4  24      217.95      249.58     24.06 o 
   3   4  24      156.36      160.04     21.08 o 
   4   4  24       15.71        8.28     13.92 o 
   5   4  24      212.87      198.11     35.48 o 
   6   4  24        9.77        9.76     14.95 o 
  -6   5  24        0.00       12.16     14.56 o 
  -5   5  24        5.92       22.19     14.10 o 
  -4   5  24       57.45       82.88     34.30 o 
  -3   5  24        0.21       -5.29     10.58 o 
  -2   5  24        2.24       -5.43     10.87 o 
  -1   5  24       18.22        9.74     16.82 o 
   0   5  24       42.36       47.13     15.49 o 
   1   5  24       95.74      137.89     19.73 o 
   2   5  24       20.22       11.22     13.40 o 
   3   5  24       54.47       81.13     17.70 o 
   4   5  24       19.67        8.41     25.92 o 
   5   5  24      155.05      181.79     33.09 o 
   6   5  24       18.16       15.04     19.73 o 
  -5   6  24       59.76       78.99     23.90 o 
  -4   6  24        1.03       -5.97     11.94 o 
  -3   6  24       20.20        8.11     12.78 o 
  -2   6  24       10.24        6.28     12.38 o 
  -1   6  24       10.00        0.01     12.78 o 
   0   6  24       30.56       11.80     14.14 o 
   1   6  24       50.73       80.92     18.01 o 
   2   6  24       21.88       40.66     15.60 o 
   3   6  24       91.28       45.79     17.10 o 
   4   6  24        0.00       11.17     13.52 o 
   5   6  24       26.22        8.91     14.55 o 
  -4   7  24        9.46       -6.56     13.12 o 
  -3   7  24        2.23       -6.42     12.84 o 
  -2   7  24        4.11        2.63     12.90 o 
  -1   7  24      238.23      255.17     28.68 o 
   0   7  24       39.35       28.09     15.68 o 
   1   7  24      195.94      159.53     22.68 o 
   2   7  24      202.82      262.97     34.83 o 
   3   7  24       11.30        5.50     15.00 o 
   4   7  24        0.06       -6.68     13.36 o 
  -3   8  24        1.48        5.31     12.50 o 
  -2   8  24        8.11        8.11     12.03 o 
  -1   8  24        2.73       -5.60     11.59 o 
   0   8  24       18.59        8.54     12.29 o 
   1   8  24        7.74       -5.83     11.66 o 
   2   8  24      202.05      206.60     25.17 o 
  -7   1  25        2.30       -5.55     11.11 o 
  -6   1  25       13.79        3.34     15.77 o 
  -5   1  25      118.44      146.37     26.21 o 
  -4   1  25      195.42      204.88     14.40 o 
  -3   1  25      208.24      201.97     17.87 o 
  -2   1  25     2017.68     2011.98     34.02 o 
  -1   1  25       25.78       23.66      8.36 o 
   0   1  25       18.26       16.96      7.81 o 
   1   1  25       44.87       67.11     10.14 o 
   2   1  25       12.03        8.72      7.89 o 
   3   1  25       77.90       66.29     16.07 o 
   4   1  25      132.23      106.43     18.97 o 
   5   1  25      115.10      127.29     25.93 o 
   6   1  25      116.82      106.10     20.11 o 
   7   1  25        0.47       -7.18     14.36 o 
  -7   2  25        0.13       -6.23     12.46 o 
  -6   2  25        2.01       -5.69     11.37 o 
  -5   2  25       11.74       31.56     12.94 o 
  -4   2  25      216.75      275.46     24.48 o 
  -3   2  25        5.01       26.37     12.71 o 
  -2   2  25     1590.01     1540.08     43.77 o 
  -1   2  25       19.23       15.76      9.16 o 
   0   2  25        1.89       -3.58      7.15 o 
   1   2  25       88.70      139.34     11.80 o 
   2   2  25      345.10      345.23     17.72 o 
   3   2  25        1.65       -4.72      9.45 o 
   4   2  25      561.91      533.70     35.34 o 
   5   2  25       67.31      100.48     18.76 o 
   6   2  25       32.15       40.72     16.06 o 
   7   2  25        0.24       -5.79     11.57 o 
  -7   3  25        0.01       -6.74     13.48 o 
  -6   3  25       22.71       23.38     14.64 o 
  -5   3  25      187.08      285.46     25.64 o 
  -4   3  25      139.19      135.76     39.24 o 
  -3   3  25       69.55       48.21     14.76 o 
  -2   3  25      157.21      131.85     18.87 o 
  -1   3  25      178.91      211.88     21.63 o 
   0   3  25        6.40        4.01     11.74 o 
   1   3  25        6.02       14.39     12.09 o 
   2   3  25        8.13       26.77     11.06 o 
   3   3  25       70.18       48.58     12.06 o 
   4   3  25       18.36        7.05     12.84 o 
   5   3  25       48.29       71.47     17.61 o 
   6   3  25      123.07      122.10     20.36 o 
  -6   4  25       47.60       45.27     17.03 o 
  -5   4  25        0.66       31.23     14.57 o 
  -4   4  25        0.33       18.31     13.38 o 
  -3   4  25       20.29       13.38     12.57 o 
  -2   4  25       55.35       52.30     15.30 o 
  -1   4  25      406.83      366.31     23.01 o 
   0   4  25      449.16      399.54     46.63 o 
   1   4  25       64.24       98.97     18.33 o 
   2   4  25      499.01      463.75     26.00 o 
   3   4  25        4.93        5.43     12.92 o 
   4   4  25        4.94       -6.17     12.34 o 
   5   4  25       28.58       42.79     21.68 o 
   6   4  25      377.56      320.01     24.28 o 
  -6   5  25      314.56      348.06     41.07 o 
  -5   5  25       22.05       24.76     14.23 o 
  -4   5  25      122.99      116.17     19.72 o 
  -3   5  25       21.62       12.20     12.71 o 
  -2   5  25        5.09       -4.21     11.92 o 
  -1   5  25       12.91       13.15     13.09 o 
   0   5  25       46.24       35.75     14.66 o 
   1   5  25       29.83       31.27     14.91 o 
   2   5  25       11.10       21.30     17.51 o 
   3   5  25        8.04        5.46     12.92 o 
   4   5  25        1.34       -5.61     11.23 o 
   5   5  25       39.53       23.53     15.68 o 
  -5   6  25        0.02       -4.48     13.08 o 
  -4   6  25       17.47       20.08     14.51 o 
  -3   6  25        8.32        2.49     12.07 o 
  -2   6  25       32.69       35.71     15.09 o 
  -1   6  25        1.37        7.69     13.64 o 
   0   6  25       76.51       46.85     16.29 o 
   1   6  25        7.27       -4.08     12.78 o 
   2   6  25       59.54       72.68     18.14 o 
   3   6  25       13.69       -5.48     10.96 o 
   4   6  25        1.39       -6.67     13.35 o 
   5   6  25        1.72       11.80     14.80 o 
  -4   7  25       11.21       27.33     14.88 o 
  -3   7  25       12.89       22.45     14.88 o 
  -2   7  25       96.03      147.37     22.46 o 
  -1   7  25       17.19       12.81     16.34 o 
   0   7  25       46.10       40.87     16.49 o 
   1   7  25       20.21       24.42     15.16 o 
   2   7  25        5.79        3.00     14.07 o 
   3   7  25        0.06       -6.68     13.36 o 
  -2   8  25       17.47       15.21     15.10 o 
  -1   8  25       91.24       86.39     19.85 o 
   0   8  25        3.62        6.79     14.25 o 
   1   8  25        0.65       -6.67     13.33 o 
  -6   0  26       12.17        8.33     16.42 o 
  -5   0  26      397.11      419.33     23.55 o 
  -4   0  26      179.31      198.77     19.57 o 
  -3   0  26       41.06       48.34     13.21 o 
  -2   0  26      240.06      245.74     17.91 o 
  -1   0  26     1355.33     1384.46     77.11 o 
   0   0  26       18.89       -3.46      9.84 o 
   1   0  26      518.91      520.71     24.58 o 
   2   0  26      177.99      197.61     21.23 o 
   3   0  26      658.73      583.23     39.69 o 
   4   0  26       32.98        7.68     18.93 o 
   5   0  26       37.74       25.32     21.76 o 
   6   0  26       54.78       99.00     29.04 o 
   7   0  26        0.88       -9.14     18.28 o 
  -7   1  26        0.49       -7.02     14.03 o 
  -6   1  26        0.72        0.81     11.50 o 
  -5   1  26        7.52        4.84     11.78 o 
  -4   1  26        5.10       12.36     10.91 o 
  -3   1  26      102.18      116.53     13.48 o 
  -2   1  26      243.65      312.52     13.56 o 
  -1   1  26       15.19        4.74      7.69 o 
   0   1  26        9.14        3.14      7.56 o 
   1   1  26      424.47      434.49     16.29 o 
   2   1  26        1.94       23.96      9.11 o 
   3   1  26        0.28       24.71     13.99 o 
   4   1  26       44.40       54.26     16.08 o 
   5   1  26       13.74       -2.79     12.99 o 
   6   1  26        0.03       -6.06     12.12 o 
   7   1  26        0.01       -6.73     13.47 o 
  -7   2  26       47.26       33.96     17.03 o 
  -6   2  26        0.02       -9.99     19.98 o 
  -5   2  26      492.65      416.94     24.47 o 
  -4   2  26        2.16        1.98     11.57 o 
  -3   2  26      228.21      227.58     19.73 o 
  -2   2  26       24.78       70.04     20.79 o 
  -1   2  26       88.58       63.92     15.41 o 
   0   2  26       69.34       66.32     11.74 o 
   1   2  26      546.69      442.79     19.89 o 
   2   2  26        2.65       32.72      9.82 o 
   3   2  26      205.07      203.14     18.52 o 
   4   2  26        0.85        3.55     13.26 o 
   5   2  26      256.80      297.66     24.96 o 
   6   2  26        0.55       -6.70     13.40 o 
  -7   3  26        0.24       -6.50     12.99 o 
  -6   3  26       39.45       47.77     17.03 o 
  -5   3  26      338.23      326.18     23.13 o 
  -4   3  26       43.42       43.69     14.53 o 
  -3   3  26        1.20        9.97     12.31 o 
  -2   3  26        6.79       -5.46     10.92 o 
  -1   3  26      550.18      507.88     26.08 o 
   0   3  26       18.71       17.52     12.80 o 
   1   3  26      135.32      103.94     40.61 o 
   2   3  26      272.70      290.99     23.49 o 
   3   3  26       31.36       29.41     11.27 o 
   4   3  26        0.10       -3.05     11.92 o 
   5   3  26       72.42       46.55     16.26 o 
   6   3  26       13.44        6.88     14.21 o 
  -6   4  26        5.83        5.27     13.89 o 
  -5   4  26      677.62      602.56     58.83 o 
  -4   4  26       86.20       99.31     18.01 o 
  -3   4  26       99.94      113.17     19.45 o 
  -2   4  26        0.40       -4.53     11.14 o 
  -1   4  26       13.33       35.04     13.75 o 
   0   4  26        6.89       20.80     19.33 o 
   1   4  26      231.53      203.10     22.70 o 
   2   4  26        8.51        9.49     12.77 o 
   3   4  26      144.41      150.55     21.32 o 
   4   4  26        3.53       -6.37     12.75 o 
   5   4  26       83.70       77.49     27.58 o 
   6   4  26       43.58       29.68     22.65 o 
  -5   5  26      164.00      184.84     29.93 o 
  -4   5  26       33.49       32.23     15.59 o 
  -3   5  26      129.72      124.31     19.99 o 
  -2   5  26        8.60        9.74     19.21 o 
  -1   5  26      543.26      469.30     26.39 o 
   0   5  26       42.50        2.74     13.32 o 
   1   5  26      100.81      130.96     20.62 o 
   2   5  26        1.20       -6.15     12.30 o 
   3   5  26       14.05       -6.06     12.12 o 
   4   5  26        3.71       -6.07     12.14 o 
   5   5  26       68.99       83.86     18.90 o 
  -4   6  26        4.02       -7.56     15.12 o 
  -3   6  26       63.70       66.95     17.20 o 
  -2   6  26       20.54       19.08     14.58 o 
  -1   6  26        1.25       -6.00     12.00 o 
   0   6  26       12.73        1.47     14.23 o 
   1   6  26       16.03       13.74     14.09 o 
   2   6  26        7.02        5.16     13.46 o 
   3   6  26        7.43        2.33     13.81 o 
   4   6  26        0.00       -6.45     12.90 o 
  -3   7  26       23.18       38.49     33.40 o 
  -2   7  26       10.07       27.91     16.30 o 
  -1   7  26        6.82       -1.38     13.32 o 
   0   7  26        5.92       -2.21     16.58 o 
   1   7  26       12.37       12.79     15.13 o 
   2   7  26       18.10       10.45     21.11 o 
   3   7  26        0.45       -6.84     13.69 o 
  -7   1  27       54.70       51.35     29.04 o 
  -6   1  27      253.30      267.46     26.60 o 
  -5   1  27       26.30       26.50     13.73 o 
  -4   1  27       74.28       43.67     17.80 o 
  -3   1  27        2.39        0.39      9.98 o 
  -2   1  27      125.21      165.53     15.18 o 
  -1   1  27       17.08       11.65      7.94 o 
   0   1  27        0.32       -3.53      7.06 o 
   1   1  27       17.07       19.62      8.82 o 
   2   1  27     1257.09     1168.67     27.41 o 
   3   1  27       83.80       83.75     14.69 o 
   4   1  27      116.76      117.21     19.85 o 
   5   1  27        8.00       -5.35     13.07 o 
   6   1  27        8.35       -7.54     15.08 o 
  -6   2  27       29.52       22.16     14.58 o 
  -5   2  27        2.35       -5.64     11.72 o 
  -4   2  27        0.25       -5.21     10.43 o 
  -3   2  27        0.72       -6.39     12.78 o 
  -2   2  27        0.19        5.70     11.02 o 
  -1   2  27       24.43       11.29     15.77 o 
   0   2  27       29.53       22.73     13.81 o 
   1   2  27       38.75       42.55     11.76 o 
   2   2  27      985.30      929.59     28.66 o 
   3   2  27       30.62       46.42     12.81 o 
   4   2  27      226.77      256.96     25.25 o 
   5   2  27       10.70       18.30     15.10 o 
   6   2  27        0.24       -6.74     13.47 o 
  -6   3  27       15.61       23.85     14.78 o 
  -5   3  27       13.92       33.22     15.49 o 
  -4   3  27      130.25      118.17     18.93 o 
  -3   3  27        8.24       -5.42     10.85 o 
  -2   3  27       39.82       36.45     14.38 o 
  -1   3  27      195.67      193.59     21.82 o 
   0   3  27      261.54      289.68     25.71 o 
   1   3  27       39.43       50.75     15.85 o 
   2   3  27       34.56       59.27     16.32 o 
   3   3  27        2.93        9.62     12.92 o 
   4   3  27      267.51      290.93     24.36 o 
   5   3  27        0.30       -6.84     13.68 o 
   6   3  27       99.97      123.33     21.99 o 
  -6   4  27       67.60       43.73     17.82 o 
  -5   4  27       45.72      104.34     19.75 o 
  -4   4  27       75.46       73.95     17.73 o 
  -3   4  27       36.99       21.59     14.00 o 
  -2   4  27        2.14       -6.08     12.17 o 
  -1   4  27       29.30       29.01     14.68 o 
   0   4  27       29.28        2.28     14.92 o 
   1   4  27        7.17       25.82     14.21 o 
   2   4  27       14.45       16.88     13.21 o 
   3   4  27        1.00       -5.77     11.54 o 
   4   4  27       38.04       38.34     16.41 o 
   5   4  27        3.60       34.29     23.86 o 
  -5   5  27        0.26        0.38     14.14 o 
  -4   5  27       12.53       16.60     13.78 o 
  -3   5  27       25.66       10.38     12.78 o 
  -2   5  27      239.56      247.38     25.79 o 
  -1   5  27        0.02       10.15     12.27 o 
   0   5  27       56.87       46.89     16.45 o 
   1   5  27       63.47       55.05     16.83 o 
   2   5  27      181.63      155.46     37.10 o 
   3   5  27        8.58       -6.69     13.38 o 
   4   5  27       45.76       59.17     18.11 o 
  -4   6  27       38.28       40.38     15.93 o 
  -3   6  27       11.20       -3.19     12.69 o 
  -2   6  27      164.03      171.11     31.88 o 
  -1   6  27        0.01        5.34     13.78 o 
   0   6  27       96.53      125.14     36.73 o 
   1   6  27       28.53        2.69     18.80 o 
   2   6  27        0.05       -6.20     12.41 o 
   3   6  27        0.00       -9.58     19.17 o 
  -2   7  27        6.85        0.97     14.52 o 
  -1   7  27        2.06       31.66     19.81 o 
   0   7  27        2.65        2.29     14.61 o 
   1   7  27        1.92       -6.37     12.74 o 
   2   7  27        5.88       -4.19     14.16 o 
  -5   0  28       14.37        6.96     16.42 o 
  -4   0  28        1.03        0.65     15.45 o 
  -3   0  28        1.97       12.76     13.47 o 
  -2   0  28       63.07       53.77     13.70 o 
  -1   0  28        7.82        4.22     10.94 o 
   0   0  28        3.29       -5.05     10.10 o 
   1   0  28       86.29       91.41     17.08 o 
   2   0  28      193.71      211.83     29.78 o 
   3   0  28      814.64      743.70     32.44 o 
   4   0  28       19.11       -0.16     19.41 o 
   5   0  28       28.99       26.29     21.68 o 
   6   0  28        0.56       -9.83     19.65 o 
  -6   1  28        3.31       10.90     13.95 o 
  -5   1  28       78.52       97.44     18.78 o 
  -4   1  28       21.14       10.54     12.38 o 
  -3   1  28        4.90       13.93     11.97 o 
  -2   1  28       22.42       54.18     11.33 o 
  -1   1  28      279.73      245.17     16.02 o 
   0   1  28        8.46       -3.83      7.66 o 
   1   1  28        1.94       -3.86      7.72 o 
   2   1  28       17.29       48.54     10.40 o 
   3   1  28      435.19      456.35     21.82 o 
   4   1  28        0.00       -6.19     12.38 o 
   5   1  28       76.15       97.72     19.92 o 
   6   1  28        4.50       -6.92     13.85 o 
  -6   2  28       45.15       34.46     16.54 o 
  -5   2  28        1.65        5.67     12.60 o 
  -4   2  28        0.41        3.94     12.15 o 
  -3   2  28        0.17       -5.35     10.69 o 
  -2   2  28        1.65       -5.66     11.33 o 
  -1   2  28       26.24       20.35     13.19 o 
   0   2  28        8.50        7.62     13.56 o 
   1   2  28      131.03      153.07     16.83 o 
   2   2  28       50.84       86.42     14.45 o 
   3   2  28       90.09       91.61     14.92 o 
   4   2  28       61.31       84.38     19.66 o 
   5   2  28      102.08      147.94     22.15 o 
   6   2  28        1.37       -6.55     13.09 o 
  -6   3  28        0.56       -5.71     13.91 o 
  -5   3  28       84.58       93.08     30.13 o 
  -4   3  28       35.06       70.76     16.47 o 
  -3   3  28       74.10      106.38     18.34 o 
  -2   3  28        8.05       -3.55     11.60 o 
  -1   3  28      104.03      145.40     20.11 o 
   0   3  28        3.44        9.79     12.39 o 
   1   3  28        4.67       -5.60     11.20 o 
   2   3  28       30.13       21.86     14.88 o 
   3   3  28       12.99       -6.20     12.40 o 
   4   3  28       25.08       22.31     14.96 o 
   5   3  28      186.19      162.71     25.08 o 
  -5   4  28       11.82       22.58     15.06 o 
  -4   4  28        2.04        2.73     12.60 o 
  -3   4  28       42.18       28.93     14.61 o 
  -2   4  28        1.53       -6.01     12.03 o 
  -1   4  28      312.05      320.53     23.23 o 
   0   4  28        7.74       -5.74     11.48 o 
   1   4  28      668.60      645.01     31.43 o 
   2   4  28        0.45       -6.08     12.16 o 
   3   4  28       51.42       23.80     13.85 o 
   4   4  28        3.65       -6.65     13.30 o 
   5   4  28      200.25      254.64     27.75 o 
  -4   5  28        0.73       -5.82     11.64 o 
  -3   5  28       19.29       17.42     13.57 o 
  -2   5  28       35.24       36.46     14.67 o 
  -1   5  28        9.70       -6.20     12.40 o 
   0   5  28        2.40       -4.88     12.71 o 
   1   5  28        0.00        9.14     14.82 o 
   2   5  28       10.29       18.06     14.81 o 
   3   5  28        0.42       -6.59     13.18 o 
   4   5  28        1.45       -3.75     14.80 o 
  -3   6  28       30.36       49.44     17.20 o 
  -2   6  28       55.85       58.86     17.70 o 
  -1   6  28      253.67      327.61     30.07 o 
   0   6  28        0.19       -6.15     12.31 o 
   1   6  28       66.19       30.53     18.93 o 
   2   6  28        0.00       13.56     15.32 o 
   3   6  28       88.81       54.19     18.44 o 
  -6   1  29      105.64       86.39     27.75 o 
  -5   1  29        0.16       -2.72     12.07 o 
  -4   1  29       46.25       60.35     15.95 o 
  -3   1  29        8.33       12.09     12.43 o 
  -2   1  29      464.28      406.82     54.89 o 
  -1   1  29        3.65       -2.89      9.35 o 
   0   1  29       26.25       13.79     11.07 o 
   1   1  29       31.39       26.52      9.72 o 
   2   1  29       50.23       61.45     11.41 o 
   3   1  29       17.52       39.09     10.90 o 
   4   1  29        3.36       -6.34     12.67 o 
   5   1  29        0.06       -5.02     25.56 o 
  -6   2  29        3.90       -5.08     14.04 o 
  -5   2  29        7.86        1.85     11.62 o 
  -4   2  29       64.11       50.22     15.58 o 
  -3   2  29       14.82       26.42     14.01 o 
  -2   2  29       30.51       26.03     13.39 o 
  -1   2  29       10.37        7.18     13.13 o 
   0   2  29      161.34      162.06     21.26 o 
   1   2  29       13.01       30.41     14.49 o 
   2   2  29      145.15      213.65     19.32 o 
   3   2  29        9.60       -3.16     10.60 o 
   4   2  29       72.42       62.15     15.46 o 
   5   2  29        1.25       -7.02     14.03 o 
  -5   3  29       26.26       28.52     14.59 o 
  -4   3  29       71.63      115.34     33.04 o 
  -3   3  29        1.97        1.83     12.73 o 
  -2   3  29       17.20       -1.49     12.31 o 
  -1   3  29        4.17       11.05     14.32 o 
   0   3  29       27.91        7.97     13.29 o 
   1   3  29        1.09        1.09     12.32 o 
   2   3  29        6.85        6.25     13.62 o 
   3   3  29        0.62       -6.59     13.18 o 
   4   3  29       70.31       83.01     19.02 o 
   5   3  29        0.73        0.16     18.52 o 
  -5   4  29       19.48       20.42     15.36 o 
  -4   4  29       22.65       26.14     14.75 o 
  -3   4  29        0.01       -4.13     12.78 o 
  -2   4  29       47.74       38.30     18.16 o 
  -1   4  29       13.00        6.20     12.17 o 
   0   4  29       78.84       52.92     24.63 o 
   1   4  29       48.28       92.13     18.36 o 
   2   4  29       59.36       49.70     17.05 o 
   3   4  29        0.17       -6.80     13.60 o 
   4   4  29        6.80       -4.41     13.54 o 
  -4   5  29        8.03       -6.07     12.14 o 
  -3   5  29        0.09       -6.61     13.22 o 
  -2   5  29       52.69       84.86     19.02 o 
  -1   5  29        6.02        9.74     12.65 o 
   0   5  29       56.39       16.67     14.48 o 
   1   5  29       28.21        8.33     15.01 o 
   2   5  29        7.17        5.61     13.19 o 
   3   5  29       13.80        4.35     14.62 o 
  -2   6  29       40.85       29.83     16.21 o 
  -1   6  29        1.70        5.09     14.61 o 
   0   6  29       24.93       15.94     15.49 o 
   1   6  29        0.42       -6.44     12.88 o 
   2   6  29      235.26      285.03     29.25 o 
  -3   0  30       93.21      114.62     24.83 o 
  -2   0  30      126.77      195.21     29.77 o 
  -1   0  30      124.11       90.27     17.21 o 
   0   0  30        0.64       -5.14     10.29 o 
   1   0  30       43.59       32.06     14.65 o 
   2   0  30        4.69       -6.37     12.75 o 
   3   0  30      790.95      921.85     37.37 o 
   4   0  30       10.03       11.57     21.84 o 
   5   0  30        7.94       19.90     22.65 o 
  -5   1  30       40.89       64.71     23.29 o 
  -4   1  30        1.03       14.00     13.39 o 
  -3   1  30       14.01       -2.00     12.31 o 
  -2   1  30       14.29       59.33     15.14 o 
  -1   1  30        3.73        9.34     12.78 o 
   0   1  30        1.27       -3.26      9.63 o 
   1   1  30       10.76        0.94      9.61 o 
   2   1  30       67.46       65.90     11.83 o 
   3   1  30        0.00        0.95      9.24 o 
   4   1  30       23.50       18.02     13.02 o 
   5   1  30       46.18       34.28     17.36 o 
  -5   2  30       20.61       24.23     14.21 o 
  -4   2  30        6.73       11.59     12.80 o 
  -3   2  30       12.14       -4.37     11.71 o 
  -2   2  30        0.10        4.30     12.21 o 
  -1   2  30      184.40      173.35     26.38 o 
   0   2  30        0.31       -1.10     12.84 o 
   1   2  30      101.49       80.30     22.41 o 
   2   2  30        1.54       25.82     15.32 o 
   3   2  30       48.38       40.80     13.51 o 
   4   2  30        8.64       -2.33     11.81 o 
  -5   3  30       11.79       32.39     15.81 o 
  -4   3  30        2.71        0.17     12.41 o 
  -3   3  30      129.70      172.95     22.22 o 
  -2   3  30        0.11       -0.42     12.67 o 
  -1   3  30       13.19       -6.00     12.23 o 
   0   3  30        4.93        2.81     13.36 o 
   1   3  30        0.02       -5.94     12.51 o 
   2   3  30        0.42       -5.91     11.82 o 
   3   3  30       20.30        6.42     15.89 o 
   4   3  30        1.14       -2.43     15.16 o 
  -4   4  30        6.35        7.29     14.35 o 
  -3   4  30       20.60       22.03     14.82 o 
  -2   4  30       12.01       -0.97     12.16 o 
  -1   4  30        0.73       -6.28     12.57 o 
   0   4  30       16.41       11.37     14.61 o 
   1   4  30       30.02       32.47     16.41 o 
   2   4  30        3.49       -5.87     11.74 o 
   3   4  30        0.32       -7.12     14.24 o 
  -3   5  30       10.39       -2.44     13.35 o 
  -2   5  30        0.62        4.00     13.81 o 
  -1   5  30        1.25       -4.80     16.82 o 
   0   5  30        0.02       -6.48     12.97 o 
   1   5  30       31.48       58.95     31.79 o 
   2   5  30       14.13       17.18     15.75 o 
  -5   1  31       10.12        1.13     17.96 o 
  -4   1  31       43.88       35.64     34.62 o 
  -3   1  31       14.22       36.69     14.19 o 
  -2   1  31      201.87      247.94     45.75 o 
  -1   1  31        3.20       -0.70     11.91 o 
   0   1  31      150.45      161.32     20.17 o 
   1   1  31        3.23       10.57     10.97 o 
   2   1  31       38.01       30.65     13.04 o 
   3   1  31        6.44       -5.17     10.33 o 
   4   1  31        0.52       -5.78     12.37 o 
  -4   2  31        0.01        3.34     13.21 o 
  -3   2  31        8.58        7.54     12.58 o 
  -2   2  31       30.64       17.15     14.60 o 
  -1   2  31        2.35       -3.90     12.10 o 
   0   2  31       70.03       52.90     16.66 o 
   1   2  31        3.92        1.59     13.30 o 
   2   2  31        1.14       14.47     14.28 o 
   3   2  31        0.07       -6.83     13.67 o 
   4   2  31      146.58      138.23     18.62 o 
  -4   3  31      149.91      158.03     24.80 o 
  -3   3  31        3.77       13.18     15.29 o 
  -2   3  31       44.13       36.43     15.19 o 
  -1   3  31       16.84       -6.10     12.19 o 
   0   3  31       33.01       58.55     17.76 o 
   1   3  31        9.97       26.95     15.37 o 
   2   3  31        6.13       -3.41     14.35 o 
   3   3  31        1.80        6.00     14.46 o 
  -3   4  31       42.21       29.71     15.62 o 
  -2   4  31        9.86       -2.18     13.28 o 
  -1   4  31        1.04       -1.01     18.32 o 
   0   4  31       60.28       37.55     17.27 o 
   1   4  31        4.14        7.18     14.44 o 
   2   4  31        3.17        4.47     13.34 o 
  -1   5  31       10.14       -3.72     13.90 o 
   0   5  31        2.80       -6.14     12.28 o 
   1   5  31       20.12        7.46     15.08 o 
  -2   0  32       17.10        7.04     17.39 o 
  -1   0  32      168.40      198.78     32.28 o 
   0   0  32        2.73        2.92     21.23 o 
   1   0  32        4.63        9.87     15.16 o 
   2   0  32       44.97       36.79     16.24 o 
   3   0  32       89.39       96.73     20.22 o 
  -4   1  32       11.94       14.56     20.14 o 
  -3   1  32       61.30      104.70     28.80 o 
  -2   1  32       23.25       62.83     21.96 o 
  -1   1  32       34.51       45.46     15.45 o 
   0   1  32        4.06       -6.35     12.70 o 
   1   1  32        4.92       -5.14     10.28 o 
   2   1  32        1.25        2.19     11.37 o 
   3   1  32        5.82       -5.32     10.63 o 
  -4   2  32        1.92        6.78     13.66 o 
  -3   2  32      248.18      275.69     24.28 o 
  -2   2  32        2.48       -6.19     12.38 o 
  -1   2  32       22.08       10.45     17.67 o 
   0   2  32        6.66       16.56     14.69 o 
   1   2  32        7.36        6.55     13.81 o 
   2   2  32        5.22       -2.74     13.34 o 
   3   2  32       21.05        9.99     16.13 o 
  -3   3  32       49.08       72.84     32.43 o 
  -2   3  32        2.40       17.89     14.73 o 
  -1   3  32        1.24       -6.10     12.20 o 
   0   3  32        5.09       -6.38     12.77 o 
   1   3  32       79.45       87.87     20.18 o 
   2   3  32        2.88       -6.57     13.14 o 
  -2   4  32        0.18        3.62     13.70 o 
  -1   4  32       11.14        2.63     13.15 o 
   0   4  32        5.21       -4.69     15.73 o 
   1   4  32        0.50        0.30     15.07 o 
  -3   1  33        7.52        7.52     19.33 o 
  -2   1  33       15.76       11.67     14.02 o 
  -1   1  33        1.21       -5.92     13.35 o 
   0   1  33       10.72       -6.69     13.38 o 
   1   1  33        3.71       -5.89     11.78 o 
   2   1  33       98.63       91.04     16.41 o 
  -3   2  33        3.23       17.93     14.31 o 
  -2   2  33        2.27       10.93     13.90 o 
  -1   2  33        1.71        9.47     13.99 o 
   0   2  33       81.76       76.27     18.59 o 
   1   2  33       11.76       15.40     14.91 o 
   2   2  33        0.65        3.02     14.81 o 
  -2   3  33       14.70        1.25     13.95 o 
  -1   3  33        0.25       -7.85     15.69 o 
   0   3  33        4.91       -6.89     13.78 o 
   1   3  33        0.22       -1.50     14.43 o 
  -1   0  34       24.48       49.74     22.08 o 
   0   0  34        2.93        5.98     19.98 o 
   1   0  34       32.05       41.98     23.70 o 
  -2   1  34        3.33        2.99     18.84 o 
  -1   1  34       23.76       24.34     15.46 o 
   0   1  34        5.81       29.36     19.29 o 
   1   1  34       29.92       22.41     16.37 o 
   0   2  34        0.34       -6.96     13.93 o 
                                                 
